# Supplementary material for: Propane-1,3-diammonium dichromate(VI)
Source: Acta Crystallogr Sect E Struct Rep Online. 2012 Jul 14;68(Pt 8):m1056. doi: 10.1107/S1600536812031042 (PMC3414122; doi:10.1107/S1600536812031042)
Supplement: Supplementary file 1 [file e-68-m1056-sup1.cif]

##############################################################################
#                                                                            #
# This CIF contains the data in a paper accepted for publication in          #
# Acta Crystallographica Section E. It conforms to the requirements of       #
# Notes for Authors for Acta Crystallographica Section E, and has been       #
# peer reviewed under the auspices of the IUCr Commission on Journals.       #
#                                                                            #
# Full details of the Crystallographic Information File format               #
# are given in the paper "The Crystallographic Information File (CIF):       #
# a New Standard Archive File for Crystallography" by S. R. Hall, F. H.      #
# Allen and I. D. Brown [Acta Cryst. (1991), A47, 655-685].                  #
#                                                                            #
# The current version of the core CIF dictionary is obtainable from          #
# ftp://ftp.iucr.org/pub/cif_core.dic.                                       #
#                                                                            #
# Software is freely available for graphical display of the structure(s)     #
# in this CIF. For information consult the CIF software page                 #
# http://www.iucr.org/resources/cif/software.                                #
#                                                                            #
# This file may be used for bona fide research purposes within the           #
# scientific community so long as proper attribution is given to the journal # 
# article from which it was obtained.                                        #
#                                                                            #
##############################################################################
data_I
_audit_creation_method     SHELXL97
_chemical_name_systematic     'Propane-1,3-diammonium dichromate(VI)'
_chemical_name_common     ?
_chemical_formula_moiety     'Cr2 O7, C3 H12 N2'
_chemical_formula_sum     'C3 H12 Cr2 N2 O7'
_chemical_formula_iupac     '(C3 H12 N2) [Cr2 O7]'
_chemical_formula_weight     292.15
_chemical_melting_point     ?
_symmetry_cell_setting     orthorhombic
_symmetry_space_group_name_H-M     'P n m a'
_symmetry_space_group_name_Hall     '-P 2ac 2n'
loop_
    _symmetry_equiv_pos_as_xyz
    'x, y, z'
    '-x+1/2, -y, z+1/2'
    'x+1/2, -y+1/2, -z+1/2'
    '-x, y+1/2, -z'
    '-x, -y, -z'
    'x-1/2, y, -z-1/2'
    '-x-1/2, y-1/2, z-1/2'
    'x, -y-1/2, z'
_cell_length_a     8.818(2)
_cell_length_b     13.764(2)
_cell_length_c     7.918(2)
_cell_angle_alpha     90.00
_cell_angle_beta     90.00
_cell_angle_gamma     90.00
_cell_volume     961.1(4)
_cell_formula_units_Z     4
_cell_measurement_reflns_used     25
_cell_measurement_theta_min     9
_cell_measurement_theta_max     11
_cell_measurement_temperature     293
_exptl_crystal_description     prism
_exptl_crystal_colour     orange
_exptl_crystal_size_max     0.30
_exptl_crystal_size_mid     0.15
_exptl_crystal_size_min     0.10
_exptl_crystal_density_diffrn     2.019
_exptl_crystal_density_meas     ?
_exptl_crystal_density_method     'not measured'
_exptl_crystal_F_000     592
_exptl_absorpt_coefficient_mu     1.182
_exptl_absorpt_correction_type     none
_exptl_special_details     ?
_diffrn_ambient_temperature     293
_diffrn_radiation_type     AgK\a
_diffrn_radiation_wavelength     0.56083
_diffrn_radiation_source     'fine-focus sealed tube'
_diffrn_radiation_monochromator     graphite
_diffrn_measurement_device_type     'Enraf--Nonius CAD4'
_diffrn_measurement_device     '\k-geometry diffractometer'
_diffrn_measurement_method     'non-profiled \w scans'
_diffrn_reflns_number     4877
_diffrn_reflns_av_R_equivalents     0.0198
_diffrn_reflns_av_sigmaI/netI     0.0202
_diffrn_reflns_theta_min     2.34
_diffrn_reflns_theta_max     27.96
_diffrn_reflns_theta_full     27.96
_diffrn_measured_fraction_theta_max     1.000
_diffrn_measured_fraction_theta_full     1.000
_diffrn_reflns_limit_h_min     -14
_diffrn_reflns_limit_h_max     3
_diffrn_reflns_limit_k_min     -23
_diffrn_reflns_limit_k_max     3
_diffrn_reflns_limit_l_min     -3
_diffrn_reflns_limit_l_max     13
_diffrn_standards_number     2
_diffrn_standards_interval_time     120
_diffrn_standards_decay_%     3
loop_
    _diffrn_standard_refln_index_h
    _diffrn_standard_refln_index_k
    _diffrn_standard_refln_index_l
    1 -2 -8
    -1 -2 -8
_refine_special_details     ?
_reflns_number_total     2430
_reflns_number_gt     1811
_reflns_threshold_expression     I>2\s(I)
_refine_ls_structure_factor_coef     Fsqd
_refine_ls_matrix_type     full
_refine_ls_R_factor_all     0.0502
_refine_ls_R_factor_gt     0.0324
_refine_ls_wR_factor_gt     0.0887
_refine_ls_wR_factor_ref     0.0956
_refine_ls_goodness_of_fit_ref     1.101
_refine_ls_restrained_S_all     1.101
_refine_ls_number_reflns     2430
_refine_ls_number_parameters     69
_refine_ls_number_restraints     0
_refine_ls_number_constraints     0
_refine_ls_hydrogen_treatment     constr
_refine_ls_weighting_scheme     calc
_refine_ls_weighting_details
         'calc w=1/[\s^2^(Fo^2^)+(0.0502P)^2^+0.2430P] where P=(Fo^2^+2Fc^2^)/3'
_atom_sites_solution_hydrogens     geom
_atom_sites_solution_primary     direct
_atom_sites_solution_secondary     difmap
_refine_ls_shift/su_max     0.001
_refine_ls_shift/su_mean     0.000
_refine_diff_density_max     0.785
_refine_diff_density_min     -0.606
_refine_ls_extinction_method     SHELXL97
_refine_ls_extinction_coef     0.024(2)
_refine_ls_extinction_expression
                                  'Fc^*^=kFc[1+0.001xFc^2^\l^3^/sin(2\q)]^-1/4^'
loop_
    _atom_type_symbol
    _atom_type_description
    _atom_type_scat_dispersion_real
    _atom_type_scat_dispersion_imag
    _atom_type_scat_source
    'C' 'C' 0.0015 0.0009
                         'International Tables Vol C Tables 4.2.6.8 and 6.1.1.4'
    'H' 'H' 0.0000 0.0000
                         'International Tables Vol C Tables 4.2.6.8 and 6.1.1.4'
    'N' 'N' 0.0030 0.0019
                         'International Tables Vol C Tables 4.2.6.8 and 6.1.1.4'
    'O' 'O' 0.0056 0.0036
                         'International Tables Vol C Tables 4.2.6.8 and 6.1.1.4'
    'Cr' 'Cr' 0.2496 0.3992
                         'International Tables Vol C Tables 4.2.6.8 and 6.1.1.4'
_computing_data_collection     'CAD-4 EXPRESS (Enraf--Nonius, 1994)'
_computing_cell_refinement     'CAD-4 EXPRESS (Enraf--Nonius, 1994)'
_computing_data_reduction     'XCAD4 (Harms & Wocadlo, 1995)'
_computing_structure_solution     'SIR92 (Altomare <i>et al.</i>, 1994)'
_computing_structure_refinement     'SHELXL97 (Sheldrick, 2008)'
_computing_molecular_graphics
;
ORTEP-3 (Farrugia, 1997) and DIAMOND (Brandenburg & Putz, 2005)
;
_computing_publication_material
                                   'WinGX publication routines (Farrugia, 1999)'
loop_
    _atom_site_type_symbol
    _atom_site_label
    _atom_site_fract_x
    _atom_site_fract_y
    _atom_site_fract_z
    _atom_site_U_iso_or_equiv
    _atom_site_adp_type
    _atom_site_calc_flag
    _atom_site_refinement_flags
    _atom_site_occupancy
    _atom_site_symmetry_multiplicity
    _atom_site_disorder_assembly
    _atom_site_disorder_group
    Cr Cr 0.58026(3) 0.131997(16) 0.65346(3) 0.01952(8) Uani d . 1 1 . .
    O O2 0.59121(13) 0.05330(8) 0.80635(15) 0.0271(2) Uani d . 1 1 . .
    O O4 0.72115(14) 0.11753(9) 0.52532(16) 0.0324(3) Uani d . 1 1 . .
    O O3 0.42366(14) 0.11686(10) 0.55239(19) 0.0388(3) Uani d . 1 1 . .
    O O1 0.5853(2) 0.2500 0.7434(2) 0.0322(4) Uani d S 1 2 . .
    N N1 0.66136(15) 0.07105(9) 0.16706(17) 0.0263(2) Uani d . 1 1 . .
    H H1A 0.7277 0.0716 0.0824 0.039 Uiso calc R 1 1 . .
    H H1B 0.6016 0.0192 0.1578 0.039 Uiso calc R 1 1 . .
    H H1C 0.7109 0.0687 0.2649 0.039 Uiso calc R 1 1 . .
    C C2 0.6661(2) 0.2500 0.1633(3) 0.0237(3) Uani d S 1 2 . .
    H H2A 0.7327 0.2500 0.0658 0.028 Uiso calc SR 1 2 . .
    H H2B 0.7285 0.2500 0.2642 0.028 Uiso calc SR 1 2 . .
    C C1 0.56785(16) 0.16037(11) 0.16067(19) 0.0231(2) Uani d . 1 1 . .
    H H1D 0.4995 0.1615 0.2567 0.028 Uiso calc R 1 1 . .
    H H1E 0.5070 0.1601 0.0586 0.028 Uiso calc R 1 1 . .
loop_
    _atom_site_aniso_label
    _atom_site_aniso_U_11
    _atom_site_aniso_U_22
    _atom_site_aniso_U_33
    _atom_site_aniso_U_12
    _atom_site_aniso_U_13
    _atom_site_aniso_U_23
    Cr 0.02104(11) 0.01893(11) 0.01860(11) -0.00012(7) -0.00096(8) 0.00048(7)
    O2 0.0335(5) 0.0232(4) 0.0245(4) -0.0013(4) -0.0003(4) 0.0043(4)
    O4 0.0308(6) 0.0386(6) 0.0277(5) 0.0028(4) 0.0079(5) 0.0010(5)
    O3 0.0285(6) 0.0481(7) 0.0398(7) -0.0008(5) -0.0122(5) -0.0022(6)
    O1 0.0481(10) 0.0202(6) 0.0282(7) 0.000 0.0002(7) 0.000
    N1 0.0279(6) 0.0220(5) 0.0289(6) 0.0000(5) 0.0022(5) 0.0018(5)
    C2 0.0207(8) 0.0216(7) 0.0287(9) 0.000 0.0028(7) 0.000
    C1 0.0206(6) 0.0235(6) 0.0252(6) -0.0010(4) -0.0002(5) -0.0005(5)
_geom_special_details     ?
loop_
    _geom_bond_atom_site_label_1
    _geom_bond_atom_site_label_2
    _geom_bond_site_symmetry_2
    _geom_bond_distance
    _geom_bond_publ_flag
    Cr O3 . 1.6096(13) ?
    Cr O4 . 1.6165(13) ?
    Cr O2 . 1.6274(12) ?
    Cr O1 . 1.7740(8) ?
    O1 Cr 8_565 1.7740(8) ?
    N1 C1 . 1.481(2) ?
    N1 H1A . 0.8900 ?
    N1 H1B . 0.8900 ?
    N1 H1C . 0.8900 ?
    C2 C1 . 1.5077(19) ?
    C2 C1 8_565 1.5077(19) ?
    C2 H2A . 0.9700 ?
    C2 H2B . 0.9700 ?
    C1 H1D . 0.9700 ?
    C1 H1E . 0.9700 ?
loop_
    _geom_angle_atom_site_label_1
    _geom_angle_atom_site_label_2
    _geom_angle_atom_site_label_3
    _geom_angle_site_symmetry_1
    _geom_angle_site_symmetry_3
    _geom_angle
    _geom_angle_publ_flag
    O3 Cr O4 . . 109.35(8) ?
    O3 Cr O2 . . 109.55(7) ?
    O4 Cr O2 . . 109.84(6) ?
    O3 Cr O1 . . 109.85(8) ?
    O4 Cr O1 . . 110.21(8) ?
    O2 Cr O1 . . 108.02(7) ?
    Cr O1 Cr . 8_565 132.57(11) ?
    C1 N1 H1A . . 109.5 ?
    C1 N1 H1B . . 109.5 ?
    H1A N1 H1B . . 109.5 ?
    C1 N1 H1C . . 109.5 ?
    H1A N1 H1C . . 109.5 ?
    H1B N1 H1C . . 109.5 ?
    C1 C2 C1 . 8_565 109.83(17) ?
    C1 C2 H2A . . 109.7 ?
    C1 C2 H2A 8_565 . 109.7 ?
    C1 C2 H2B . . 109.7 ?
    C1 C2 H2B 8_565 . 109.7 ?
    H2A C2 H2B . . 108.2 ?
    N1 C1 C2 . . 111.03(13) ?
    N1 C1 H1D . . 109.4 ?
    C2 C1 H1D . . 109.4 ?
    N1 C1 H1E . . 109.4 ?
    C2 C1 H1E . . 109.4 ?
    H1D C1 H1E . . 108.0 ?
loop_
    _geom_hbond_atom_site_label_D
    _geom_hbond_atom_site_label_H
    _geom_hbond_atom_site_label_A
    _geom_hbond_site_symmetry_A
    _geom_hbond_distance_DH
    _geom_hbond_distance_HA
    _geom_hbond_distance_DA
    _geom_hbond_angle_DHA
    _geom_hbond_publ_flag
    N1 H1A O2 1_554 0.89 2.51 2.9326(19) 109.9 no
    N1 H1A O3 6_656 0.89 2.12 2.9609(19) 156.3 yes
    N1 H1B O2 5_656 0.89 1.99 2.8168(19) 153.5 yes
    N1 H1C O4 . 0.89 2.17 2.955(2) 146.7 yes
    N1 H1C O2 2_654 0.89 2.44 2.9844(19) 119.5 yes
    C1 H1D O3 . 0.97 2.51 3.405(2) 153.1 yes
    C1 H1E O2 1_554 0.97 2.59 3.176(2) 119.1 yes
data_global
_journal_date_recd_electronic     2012-06-25
_journal_date_accepted     2012-07-07
_journal_name_full     'Acta Crystallographica, Section E'
_journal_year     2012
_journal_volume     68
_journal_issue      8
_journal_page_first     m1056
_journal_page_last     m1056
_journal_paper_category     QM
_journal_paper_doi     10.1107/S1600536812031042
_journal_coeditor_code     BH2445
_publ_contact_author_name     'Dr. Marouani Houda'
_publ_contact_author_address
;
Laboratoire de Chimie des Mat\'eriaux
Facult\'e des Sciences de Bizerte
7021 Zarzouna Bizerte
Tunisia
;
_publ_contact_author_email     houda_marouani@voila.fr
_publ_contact_author_fax     '216 72 590 566'
_publ_contact_author_phone     '216 72 591 906'
_publ_section_title
;
Propane-1,3-diammonium dichromate(VI)
;
loop_
    _publ_author_name
    _publ_author_address
    "Trabelsi, Sonia"
;
Laboratoire de Chimie des Mat\'eriaux
Facult\'e des Sciences de Bizerte
7021 Zarzouna Bizerte
Tunisia
;
    "Marouani, Houda"
;
Laboratoire de Chimie des Mat\'eriaux
Facult\'e des Sciences de Bizerte
7021 Zarzouna Bizerte
Tunisia
;
    "Al-Deyab, Salem S."
;
Petrochemical Research Chair
College of Science
King Saud University
Riyadh
Saudi Arabia
;
    "Rzaigui, Mohamed"
;
Laboratoire de Chimie des Mat\'eriaux
Facult\'e des Sciences de Bizerte
7021 Zarzouna Bizerte
Tunisia
;
