# Supplementary material for: Propane-1,3-diammonium dichromate(VI)
Source: Acta Crystallogr Sect E Struct Rep Online. 2012 Jul 14;68(Pt 8):m1056. doi: 10.1107/S1600536812031042 (PMC3414122; doi:10.1107/S1600536812031042)
Supplement: Supplementary file 2 [file e-68-m1056-Isup2.hkl]

#
# h,k,l, Fc-squared, Fo-squared, sigma(Fo-squared) and status flag
#
data_I
_shelx_title ' cad4 in P b n m'
_shelx_refln_list_code          4
_shelx_F_calc_maximum      226.69
_exptl_crystal_F_000       592.00
_reflns_d_resolution_high  0.5982
 
loop_
 _symmetry_equiv_pos_as_xyz
 'x, y, z'
 '-x+1/2, -y, z+1/2'
 'x+1/2, -y+1/2, -z+1/2'
 '-x, y+1/2, -z'
 '-x, -y, -z'
 'x-1/2, y, -z-1/2'
 '-x-1/2, y-1/2, z-1/2'
 'x, -y-1/2, z'
 
_cell_length_a     8.8184
_cell_length_b    13.7644
_cell_length_c     7.9181
_cell_angle_alpha  90.000
_cell_angle_beta   90.000
_cell_angle_gamma  90.000
 
_shelx_F_squared_multiplier     1.000
 
loop_
 _refln_index_h
 _refln_index_k
 _refln_index_l
 _refln_F_squared_calc
 _refln_F_squared_meas
 _refln_F_squared_sigma
 _refln_observed_status
   2   0   0     9551.76    10830.48     64.96 o
   4   0   0     7991.10     9111.31     35.70 o
   6   0   0    19895.24    20428.64     68.80 o
   8   0   0     4284.11     4519.22     37.29 o
  10   0   0      211.30      211.46      8.05 o
  12   0   0     2035.99     1955.59     23.80 o
  14   0   0      500.05      440.97     14.59 o
   2   1   0    35857.25    32528.65    923.80 o
   4   1   0     4370.95     4539.58    224.72 o
   6   1   0      472.50      487.17      7.59 o
   8   1   0     1758.18     1792.13     50.59 o
  10   1   0     1156.47     1227.00     11.65 o
  12   1   0      106.44      107.08      5.79 o
  14   1   0      202.93      182.89     10.58 o
   0   2   0       54.98       88.27      1.17 o
   2   2   0      501.43      453.77      2.38 o
   4   2   0      158.59      176.81      2.76 o
   6   2   0       27.57       53.42     13.84 o
   8   2   0       54.97       64.54      3.47 o
  10   2   0        6.68       15.45      3.29 o
  12   2   0        4.50       -1.81      5.85 o
  14   2   0        4.48        0.74      7.45 o
   2   3   0    11224.25    10471.04    154.58 o
   4   3   0      452.83      383.05      3.95 o
   6   3   0      113.44      122.26      3.90 o
   8   3   0     1116.38     1118.73      9.96 o
  10   3   0      261.24      283.24     21.05 o
  12   3   0       28.84       31.40      4.64 o
  14   3   0      126.93      120.74      6.93 o
   0   4   0    51388.68    42061.04     72.58 o
   2   4   0     4715.39     4551.03    102.49 o
   4   4   0      429.72      383.84      5.86 o
   6   4   0    10819.63    10730.33     51.19 o
   8   4   0     2116.42     2131.22     20.65 o
  10   4   0      143.78      139.42      7.27 o
  12   4   0      737.53      709.66     15.22 o
  14   4   0      463.44      434.83     14.37 o
   2   5   0      204.81      103.19      2.30 o
   4   5   0     5005.53     4839.03     29.21 o
   6   5   0      704.85      685.50      9.65 o
   8   5   0     1432.12     1454.70     15.91 o
  10   5   0      424.11      420.60     10.50 o
  12   5   0      130.34      135.43      8.37 o
  14   5   0       19.00        6.57     11.69 o
   0   6   0     1555.13     1737.61     14.93 o
   2   6   0     2531.60     2345.81     60.14 o
   4   6   0      132.52      136.93      4.27 o
   6   6   0      603.41      624.69      9.46 o
   8   6   0       59.31       66.48      5.22 o
  10   6   0        6.75        4.36      4.67 o
  12   6   0        0.41       12.36      6.00 o
  14   6   0       38.83       17.90      8.67 o
   2   7   0      549.96      484.76      4.66 o
   4   7   0      131.51      155.44      4.63 o
   6   7   0      114.56      101.66      5.27 o
   8   7   0      183.65      195.06      6.99 o
  10   7   0       18.43       33.00      5.30 o
  12   7   0        4.27        8.09      8.27 o
  14   7   0       54.53       61.13      8.39 o
   0   8   0    14695.46    13134.30     49.63 o
   2   8   0     1731.40     1580.30     64.87 o
   4   8   0      283.46      240.32      5.97 o
   6   8   0     5875.01     5527.37     40.99 o
   8   8   0     1030.18      952.31     14.14 o
  10   8   0      147.96      163.34      8.17 o
  12   8   0      464.84      433.25     13.60 o
   2   9   0     6546.00     5851.48     68.41 o
   4   9   0     5628.97     5246.36     36.95 o
   6   9   0      115.50      125.87      5.93 o
   8   9   0     1712.35     1632.44     18.58 o
  10   9   0      873.90      864.14     15.83 o
  12   9   0       31.79       25.66      7.31 o
   0  10   0     6088.56     5403.51     35.30 o
   2  10   0     1275.80     1192.73     14.26 o
   4  10   0     1065.74      930.02     11.74 o
   6  10   0     1026.27      972.69     13.41 o
   8  10   0      332.72      353.92      9.74 o
  10  10   0       19.12       -5.00      9.06 o
  12  10   0      282.02      264.06     11.44 o
   2  11   0      715.60      654.92      8.03 o
   4  11   0       27.64       25.29      3.59 o
   6  11   0       22.51       12.89      4.49 o
   8  11   0      164.63      160.78      7.78 o
  10  11   0      119.70      112.22      7.89 o
  12  11   0        3.41      -10.07     10.07 o
   0  12   0     3188.16     3052.08     29.75 o
   2  12   0      696.11      653.14      8.61 o
   4  12   0      216.22      225.86      7.03 o
   6  12   0     2872.88     2737.70     28.92 o
   8  12   0      203.03      171.66      7.99 o
  10  12   0      228.42      211.53     10.32 o
  12  12   0      186.84      173.78     10.72 o
   2  13   0     2569.90     2469.60     17.67 o
   4  13   0     1954.84     1906.40     18.87 o
   6  13   0        1.73       11.73      4.87 o
   8  13   0      835.31      794.38     15.21 o
  10  13   0      460.79      444.77     12.83 o
  12  13   0        6.32       -3.66     11.06 o
   0  14   0      494.71      488.28      9.73 o
   2  14   0      187.37      204.40      4.99 o
   4  14   0      192.00      173.67      7.19 o
   6  14   0      154.86      160.36      7.66 o
   8  14   0       87.48       89.46      7.56 o
  10  14   0        1.46       -5.93      9.43 o
   2  15   0      161.76      162.04      4.92 o
   4  15   0        2.22        5.60      4.26 o
   6  15   0        0.07       -6.50      7.69 o
   8  15   0       88.86       83.37      7.66 o
  10  15   0        0.19        2.81      9.81 o
   0  16   0     2872.42     2824.33     29.78 o
   2  16   0      121.31      119.72      4.80 o
   4  16   0      365.28      355.78     10.25 o
   6  16   0      603.27      600.59     13.45 o
   8  16   0      162.43      162.95      9.60 o
  10  16   0       38.87       29.47      8.26 o
   2  17   0     1345.38     1338.57     14.71 o
   4  17   0      393.80      393.01     11.06 o
   6  17   0        0.60        0.00      8.30 o
   8  17   0      146.34      137.78      9.05 o
   0  18   0      300.37      322.36      9.97 o
   2  18   0       77.37       91.08      5.01 o
   4  18   0      107.39      114.92      8.16 o
   6  18   0       89.14       88.22      7.53 o
   8  18   0       59.15       57.08      8.23 o
   2  19   0        2.46        8.42      3.70 o
   4  19   0       42.79       54.52      6.60 o
   6  19   0        2.82       -5.46      8.06 o
   8  19   0        2.88       -8.47      9.80 o
   0  20   0      198.01      189.37      9.18 o
   2  20   0       15.37        9.28      5.03 o
   4  20   0       11.70       10.20      5.79 o
   6  20   0       71.64       76.01      8.00 o
   2  21   0      147.64      165.28      6.52 o
   4  21   0      276.51      294.95     11.97 o
   6  21   0        2.46        9.84     10.07 o
   0  22   0       50.10       51.29      7.89 o
   2  22   0      110.36      118.47      6.61 o
   4  22   0       25.02       23.80      7.70 o
   1   0   1     6897.40     8544.56     66.54 o
   2   0   1     7900.15     9979.69     44.94 o
   3   0   1       93.45      109.85      3.48 o
   4   0   1    16975.35    19172.94    362.83 o
   5   0   1     1810.99     1841.43     31.78 o
   6   0   1        2.60        2.04      7.49 o
   7   0   1     4547.08     4652.82    136.86 o
   8   0   1     4017.93     4185.33    203.54 o
   9   0   1       66.51       67.53      4.24 o
  10   0   1      567.75      563.40     24.98 o
  11   0   1      109.51      113.16     13.36 o
  12   0   1        4.42       -6.32      6.32 o
  13   0   1      233.49      227.83      9.81 o
  14   0   1      127.79      121.81      6.84 o
   0   1   1     8155.20     8911.61     74.32 o
   1   1   1      498.09      596.05      3.61 o
   2   1   1     4913.33     5664.44     43.28 o
   3   1   1       41.43      114.25      1.02 o
   4   1   1     1761.11     1884.96     37.42 o
   5   1   1      603.94      631.16     12.90 o
   6   1   1     6377.28     6797.83    129.03 o
   7   1   1      298.37      315.40      7.97 o
   8   1   1      353.86      368.37      4.19 o
   9   1   1      196.43      204.22      4.45 o
  10   1   1      312.99      318.01      8.97 o
  11   1   1        0.25       12.62      7.20 o
  12   1   1      237.08      233.92      4.94 o
  13   1   1        1.25       -1.16      4.24 o
  14   1   1       62.76       60.88      6.50 o
   1   2   1      106.44      113.45      1.25 o
   2   2   1        8.14        3.64      1.15 o
   3   2   1       58.67       61.22      0.86 o
   4   2   1       50.53       75.41      7.26 o
   5   2   1      126.58      125.10      2.08 o
   6   2   1        0.17        5.67      2.12 o
   7   2   1        0.01        0.07      2.45 o
   8   2   1        8.16        7.99      2.33 o
   9   2   1        1.99        5.14      2.16 o
  10   2   1        0.02        1.80      2.89 o
  11   2   1        6.35        4.33      2.96 o
  12   2   1        0.99        2.62      3.67 o
  13   2   1        0.26        1.02      4.02 o
  14   2   1        0.21        0.17      3.99 o
   0   3   1     7244.55     7271.92    133.09 o
   1   3   1      709.82      770.32      5.00 o
   2   3   1     2779.05     2668.65     25.03 o
   3   3   1      539.65      750.00      5.07 o
   4   3   1      649.17      663.95      3.66 o
   5   3   1      446.14      437.67      5.60 o
   6   3   1     3843.24     3944.70     48.36 o
   7   3   1       82.38       86.42      2.44 o
   8   3   1      352.83      376.30      6.25 o
   9   3   1       95.80       97.76      3.35 o
  10   3   1      169.58      162.10      7.12 o
  11   3   1        0.84        2.66      3.78 o
  12   3   1      235.94      242.84      4.88 o
  13   3   1        0.01        3.83      4.05 o
  14   3   1       43.27       40.69      4.06 o
   1   4   1    12634.59    12299.02     85.55 o
   2   4   1     3311.29     2912.75     27.40 o
   3   4   1      305.63      354.85      2.58 o
   4   4   1     1781.74     1638.19     10.22 o
   5   4   1     1719.50     1639.39     11.23 o
   6   4   1       60.18       56.95      2.91 o
   7   4   1     3522.95     3497.35     59.74 o
   8   4   1      739.65      730.66      8.12 o
   9   4   1        2.19        4.70      4.27 o
  10   4   1      585.66      599.23     12.04 o
  11   4   1      176.74      174.85      7.89 o
  12   4   1       13.53        3.82      6.42 o
  13   4   1      311.19      310.00     18.64 o
  14   4   1      129.58      136.06      7.08 o
   0   5   1     4245.07     3342.87     23.66 o
   1   5   1     4607.54     4447.38     14.89 o
   2   5   1      146.10      236.42      3.91 o
   3   5   1      801.55      680.75      6.53 o
   4   5   1      387.29      384.97      4.38 o
   5   5   1      162.46      133.19      3.27 o
   6   5   1      233.16      231.08      8.16 o
   7   5   1      165.37      159.40      4.22 o
   8   5   1      387.04      393.68     12.84 o
   9   5   1      314.67      321.22     12.60 o
  10   5   1        0.26        2.79      4.82 o
  11   5   1       66.34       65.61      6.87 o
  12   5   1      343.96      335.98     19.50 o
  13   5   1       36.92       23.66      5.66 o
  14   5   1       45.23       35.15      5.95 o
   1   6   1       36.81       29.38      1.20 o
   2   6   1      128.45      106.69      2.20 o
   3   6   1      286.61      298.95      4.29 o
   4   6   1      823.97      874.79      6.70 o
   5   6   1       33.44       31.59      2.31 o
   6   6   1        3.27        4.98      2.52 o
   7   6   1       32.30       30.35      4.57 o
   8   6   1       87.08       81.69      7.95 o
   9   6   1       15.40       16.36      3.33 o
  10   6   1       38.07       43.47      3.99 o
  11   6   1       29.36       27.26      4.91 o
  12   6   1        0.01        1.82      5.02 o
  13   6   1        5.62        3.53      5.52 o
  14   6   1       32.94       30.33      5.82 o
   0   7   1     3388.44     3056.60     15.51 o
   1   7   1     1042.94      962.72      6.88 o
   2   7   1     1341.44     1267.66      8.17 o
   3   7   1       12.09       12.66      2.98 o
   4   7   1       80.42       78.89      6.44 o
   5   7   1      370.23      353.41      5.05 o
   6   7   1     1402.54     1397.78     10.14 o
   7   7   1      111.79      110.78      7.84 o
   8   7   1      292.51      289.86      5.90 o
   9   7   1       98.22       93.10      4.40 o
  10   7   1        8.13        8.54      3.63 o
  11   7   1        0.96        1.88      3.99 o
  12   7   1       76.83       74.59      5.38 o
  13   7   1        1.33        5.51      6.97 o
   1   8   1     7008.42     6510.59     17.51 o
   2   8   1     4018.37     3612.47     38.18 o
   3   8   1       85.63       97.18      7.16 o
   4   8   1     1991.39     1874.42     17.58 o
   5   8   1     1270.16     1224.38      9.27 o
   6   8   1       91.70       91.41      3.75 o
   7   8   1     2143.15     2070.48     14.86 o
   8   8   1      475.54      476.78     12.12 o
   9   8   1        0.51       -1.53      4.89 o
  10   8   1      579.05      572.34      9.03 o
  11   8   1      127.09      121.76      5.77 o
  12   8   1       62.38       62.40      5.41 o
  13   8   1      259.00      237.07      8.22 o
   0   9   1     8534.47     7706.23     28.57 o
   1   9   1      892.60      828.65      4.82 o
   2   9   1     1367.03     1199.00      5.86 o
   3   9   1     1010.02      967.19     15.40 o
   4   9   1     1125.27     1102.15      8.70 o
   5   9   1      338.71      329.26      5.44 o
   6   9   1     2371.82     2319.25     17.09 o
   7   9   1      114.85      112.48      7.31 o
   8   9   1      453.13      440.98      7.42 o
   9   9   1      287.06      291.00      6.79 o
  10   9   1       83.59       89.34      5.11 o
  11   9   1       71.01       71.41      5.28 o
  12   9   1      357.78      332.32     14.79 o
  13   9   1        6.95        4.19      7.49 o
   1  10   1       13.60       11.38      2.32 o
   2  10   1     1320.52     1236.20      6.25 o
   3  10   1       56.82       53.08      2.00 o
   4  10   1     1653.47     1584.97     11.22 o
   5  10   1       91.27       98.95      3.71 o
   6  10   1       19.16       24.25      3.88 o
   7  10   1        1.47       -0.04      4.32 o
   8  10   1      560.65      545.85      8.36 o
   9  10   1        0.16        1.28      5.18 o
  10  10   1       85.04       77.55      4.92 o
  11  10   1       12.52       18.13      4.39 o
  12  10   1        6.44        4.45      6.51 o
  13  10   1        0.62       -5.01     11.24 o
   0  11   1     1360.06     1233.42     25.26 o
   1  11   1      760.82      693.21      7.48 o
   2  11   1        0.23       -1.21      2.79 o
   3  11   1        0.60        1.93      2.02 o
   4  11   1       37.02       33.60      4.76 o
   5  11   1       17.30       20.87      2.84 o
   6  11   1        1.76        1.37      4.27 o
   7  11   1        0.02        5.08      4.43 o
   8  11   1      165.55      181.39      5.55 o
   9  11   1       18.68       24.67      3.84 o
  10  11   1       32.78       34.44      4.58 o
  11  11   1       18.99       24.19      6.23 o
  12  11   1       83.11       82.03      5.98 o
   1  12   1     1910.07     1750.19      9.54 o
   2  12   1     2971.61     2730.55     19.14 o
   3  12   1       28.75       28.01      2.52 o
   4  12   1     1120.72     1065.51      9.70 o
   5  12   1      305.74      278.41      7.97 o
   6  12   1       31.37       40.09      3.76 o
   7  12   1      756.44      728.83      9.45 o
   8  12   1      304.13      286.35     15.55 o
   9  12   1       28.63       29.39      4.41 o
  10  12   1      557.34      529.71      9.90 o
  11  12   1       56.09       61.94      5.37 o
  12  12   1       32.86       34.66     18.83 o
   0  13   1     3512.70     3317.32     23.30 o
   1  13   1      269.90      249.83      3.88 o
   2  13   1      869.91      815.53      9.41 o
   3  13   1      734.43      705.84      5.83 o
   4  13   1      434.17      421.73      6.87 o
   5  13   1      288.70      284.17      7.20 o
   6  13   1     1592.52     1539.10     13.33 o
   7  13   1       40.62       41.28      5.76 o
   8  13   1      386.64      375.15      8.04 o
   9  13   1      232.16      233.14      6.93 o
  10  13   1       62.62       44.22      5.21 o
  11  13   1       86.10       83.99      6.03 o
  12  13   1      283.97      276.15      8.82 o
   1  14   1       84.91       89.91      2.67 o
   2  14   1      160.77      163.67      3.39 o
   3  14   1       25.97       27.36      2.29 o
   4  14   1      427.69      419.33     15.61 o
   5  14   1      156.56      154.06      5.13 o
   6  14   1       12.57        9.07      3.69 o
   7  14   1       43.61       34.97      4.32 o
   8  14   1      135.94      133.44      5.61 o
   9  14   1        3.52        1.13     10.75 o
  10  14   1       99.02       92.58      5.68 o
  11  14   1       31.73       32.10      5.14 o
   0  15   1      644.53      614.03      8.22 o
   1  15   1       24.69       25.06      4.50 o
   2  15   1      122.42      123.00      3.23 o
   3  15   1       44.74       42.81      2.65 o
   4  15   1       87.11       85.08      8.87 o
   5  15   1       10.30       12.81      6.36 o
   6  15   1      258.86      255.67      6.70 o
   7  15   1        0.23        3.89      4.34 o
   8  15   1       23.99       30.32      4.70 o
   9  15   1        0.11        4.28      6.08 o
  10  15   1       12.14       21.47      8.62 o
  11  15   1        0.27       -0.58      6.49 o
   1  16   1      371.84      349.88      6.30 o
   2  16   1      749.28      709.55      6.57 o
   3  16   1       22.48       24.80      3.04 o
   4  16   1     1335.10     1311.08     12.78 o
   5  16   1      184.10      191.49      6.06 o
   6  16   1       18.52       13.72      5.09 o
   7  16   1      361.16      352.25      8.18 o
   8  16   1      460.58      452.05     10.95 o
   9  16   1        0.04        4.46      5.24 o
  10  16   1      177.04      184.28      7.26 o
   0  17   1      833.34      821.91     10.40 o
   1  17   1       74.01       79.25      3.30 o
   2  17   1      591.49      601.60      6.45 o
   3  17   1      617.26      617.73      6.60 o
   4  17   1       62.82       70.58      4.82 o
   5  17   1      289.63      281.52      7.32 o
   6  17   1     1094.29     1105.82     13.25 o
   7  17   1       77.61       87.42      5.72 o
   8  17   1      204.62      197.60      7.17 o
   9  17   1      197.43      191.30      7.75 o
   1  18   1      168.15      166.84      4.13 o
   2  18   1      217.47      231.25      4.62 o
   3  18   1       17.37       26.55      2.90 o
   4  18   1      463.30      480.37     16.87 o
   5  18   1      183.52      186.36      6.50 o
   6  18   1       19.11       19.31      4.56 o
   7  18   1       85.36       90.33      5.75 o
   8  18   1      115.49      118.25      7.10 o
   9  18   1        3.01        5.41     10.46 o
   0  19   1       34.40       39.08      4.33 o
   1  19   1        0.23        2.12      3.33 o
   2  19   1        5.36       10.74      4.67 o
   3  19   1       41.07       48.45      3.16 o
   4  19   1        8.44        9.25     10.10 o
   5  19   1        0.00       -5.55      5.55 o
   6  19   1        2.40       -9.05      9.05 o
   7  19   1        0.19       -5.03      6.22 o
   8  19   1        2.04        1.61      5.58 o
   1  20   1      124.95      126.67      4.13 o
   2  20   1       24.44       27.36      3.09 o
   3  20   1        0.50       -0.75      3.36 o
   4  20   1       77.25       82.07      5.67 o
   5  20   1       67.55       74.58      5.59 o
   6  20   1       10.92        6.50      7.14 o
   7  20   1       93.04      109.21      6.14 o
   0  21   1      373.26      386.75      8.95 o
   1  21   1       77.62       89.37      5.30 o
   2  21   1       79.22       90.40      4.10 o
   3  21   1      264.71      286.10      5.64 o
   4  21   1       41.44       49.00      5.40 o
   5  21   1       55.55       69.15      6.09 o
   1  22   1      110.34      124.75      4.60 o
   2  22   1      335.76      361.64      6.62 o
   3  22   1        0.50        2.06      7.02 o
   4  22   1      129.93      142.65      7.07 o
   0   0   2     7610.90     8030.36     62.29 o
   1   0   2    15124.05    16373.00    128.59 o
   2   0   2     4727.48     5726.33     23.57 o
   3   0   2     8616.90     9201.69    125.69 o
   4   0   2     4465.91     5328.49     85.91 o
   5   0   2     1540.41     1567.25     22.77 o
   6   0   2      516.78      647.94     28.99 o
   7   0   2       31.17       42.15      3.12 o
   8   0   2      274.92      288.75      6.11 o
   9   0   2     1460.39     1578.48     21.73 o
  10   0   2       17.27       18.92      3.62 o
  11   0   2     1006.88     1037.04     11.83 o
  12   0   2      294.31      273.94      9.97 o
  13   0   2       18.44       26.09      4.92 o
  14   0   2        2.91        8.90     11.21 o
   1   1   2    22901.41    23902.54    205.06 o
   2   1   2     8679.27     9879.05     37.04 o
   3   1   2      144.78      180.00      1.33 o
   4   1   2     5273.86     6247.26     93.00 o
   5   1   2     3187.46     3526.75     37.69 o
   6   1   2       18.93       24.76      2.61 o
   7   1   2     3129.13     3286.24     21.52 o
   8   1   2      149.74      158.64      3.12 o
   9   1   2      277.62      299.57      9.46 o
  10   1   2      689.47      686.83      6.44 o
  11   1   2      359.09      364.01      5.43 o
  12   1   2        7.03        2.14      4.51 o
  13   1   2      522.03      505.92      8.71 o
  14   1   2       24.79       21.02      4.02 o
   0   2   2       45.18       50.38      1.59 o
   1   2   2      263.16      344.79      2.50 o
   2   2   2       38.50       42.06      0.82 o
   3   2   2     1526.74     1792.04     12.14 o
   4   2   2       51.93       55.20      1.49 o
   5   2   2      324.35      356.88      3.16 o
   6   2   2       30.91       39.70      2.42 o
   7   2   2       53.64       58.70      2.37 o
   8   2   2       23.17       23.79      2.11 o
   9   2   2      138.28      144.53      3.34 o
  10   2   2        1.92        2.30      2.85 o
  11   2   2       17.89       18.06      2.89 o
  12   2   2        0.14        2.94      3.52 o
  13   2   2        1.98        0.18      4.41 o
  14   2   2        2.75        3.79      3.86 o
   1   3   2     7441.27     7266.01     71.78 o
   2   3   2     2708.17     2769.20     19.75 o
   3   3   2       87.03      102.02      1.68 o
   4   3   2     2551.44     2840.43     27.34 o
   5   3   2     1266.95     1282.27      7.03 o
   6   3   2       93.80       97.19      2.72 o
   7   3   2     1453.14     1524.51     15.94 o
   8   3   2       33.87       37.38      2.32 o
   9   3   2       74.68       80.60      3.08 o
  10   3   2      370.80      360.51      5.72 o
  11   3   2      137.55      143.91      4.34 o
  12   3   2        0.37        6.79      4.14 o
  13   3   2      274.51      271.21      5.66 o
  14   3   2       14.46       19.90      4.19 o
   0   4   2     2195.19     2639.80     27.62 o
   1   4   2     4162.41     4006.78     32.55 o
   2   4   2     1186.26     1182.89      6.00 o
   3   4   2     9225.55     9128.00     28.88 o
   4   4   2      288.88      300.68      4.91 o
   5   4   2     3189.30     3258.92     18.80 o
   6   4   2        1.30        2.19      3.64 o
   7   4   2      630.21      664.14      7.86 o
   8   4   2       45.37       50.28      3.51 o
   9   4   2     1703.02     1781.20     18.73 o
  10   4   2        0.09        0.39      5.05 o
  11   4   2      396.36      407.41     10.98 o
  12   4   2       50.84       53.87      4.96 o
  13   4   2        7.16        9.82      5.44 o
  14   4   2        5.11        5.75      5.84 o
   1   5   2    14661.42    13896.95     35.62 o
   2   5   2      145.19      219.89      8.30 o
   3   5   2     1028.05     1070.57      7.39 o
   4   5   2     1323.36     1338.00      9.99 o
   5   5   2     6860.54     6833.18     37.62 o
   6   5   2       25.49       24.05      2.73 o
   7   5   2     5289.21     5339.04     42.80 o
   8   5   2       24.20       28.71      4.71 o
   9   5   2        0.14        2.53      4.50 o
  10   5   2      148.11      135.36      5.37 o
  11   5   2      431.68      406.77     14.69 o
  12   5   2       20.62       15.60      4.74 o
  13   5   2      369.70      371.03     19.13 o
  14   5   2        0.74        5.34      6.08 o
   0   6   2       80.26      119.38      3.44 o
   1   6   2        0.15       71.57     34.18 o
   2   6   2       31.54       33.67      1.28 o
   3   6   2     2892.33     2843.00     21.64 o
   4   6   2      216.32      227.36      9.09 o
   5   6   2     1493.83     1497.82     10.60 o
   6   6   2      145.73      143.79      3.94 o
   7   6   2      257.86      259.29      5.41 o
   8   6   2       16.47       21.09      3.12 o
   9   6   2      390.92      384.47      7.11 o
  10   6   2        0.13       -2.04     11.30 o
  11   6   2       24.13       19.40     12.72 o
  12   6   2        2.55        2.92      5.02 o
  13   6   2        7.98       12.51      6.01 o
  14   6   2       17.24       13.09     13.12 o
   1   7   2     3428.25     3191.90     12.24 o
   2   7   2      289.06      269.37      2.70 o
   3   7   2      116.90      121.64      7.11 o
   4   7   2      823.82      802.42      6.96 o
   5   7   2     1025.56      994.94      8.23 o
   6   7   2       26.60       24.88      3.20 o
   7   7   2      740.57      717.32     17.87 o
   8   7   2        2.90        4.69      2.96 o
   9   7   2        0.09        3.61      4.88 o
  10   7   2      177.84      157.00      6.18 o
  11   7   2      179.56      180.67      7.69 o
  12   7   2        0.00        3.38      5.55 o
  13   7   2      117.22      108.92      8.99 o
   0   8   2      210.00      252.85      5.71 o
   1   8   2     1897.16     1748.17      8.13 o
   2   8   2      692.86      651.81      4.28 o
   3   8   2     5393.38     5039.89     28.20 o
   4   8   2      166.35      157.26      4.27 o
   5   8   2     1679.44     1653.22     37.67 o
   6   8   2       63.19       68.71      3.69 o
   7   8   2      630.08      602.45     10.93 o
   8   8   2       37.33       37.21      3.77 o
   9   8   2     1273.09     1228.77     26.89 o
  10   8   2        3.24       -5.66      5.66 o
  11   8   2      168.28      172.56      6.54 o
  12   8   2       35.88       38.97     11.26 o
  13   8   2       40.33       38.84      5.68 o
   1   9   2     5363.77     4986.73     33.24 o
   2   9   2     1225.24     1094.83      8.91 o
   3   9   2       82.09       89.23      2.39 o
   4   9   2     1551.39     1481.41     25.86 o
   5   9   2     2476.79     2358.97     24.11 o
   6   9   2        0.45       -2.48      3.30 o
   7   9   2     2251.74     2220.51     16.09 o
   8   9   2      227.85      210.36     12.56 o
   9   9   2       33.32       34.93      4.08 o
  10   9   2      222.69      218.27      7.57 o
  11   9   2      340.42      327.27     14.96 o
  12   9   2        1.31       -6.86      6.86 o
  13   9   2      302.27      283.03      8.70 o
   0  10   2     3422.92     3117.45     25.45 o
   1  10   2      434.64      409.34      3.82 o
   2  10   2      181.59      173.51      2.78 o
   3  10   2     1060.55     1003.49      9.05 o
   4  10   2      214.39      188.89      4.45 o
   5  10   2      174.25      195.69     13.15 o
   6  10   2      556.81      543.73      7.42 o
   7  10   2        2.16       -3.47      4.77 o
   8  10   2      122.71      115.57      4.93 o
   9  10   2      213.31      214.12      6.21 o
  10  10   2       17.91        8.31      5.48 o
  11  10   2      194.57      185.58      6.92 o
  12  10   2       56.47       53.71      5.50 o
  13  10   2        1.01        0.95      7.43 o
   1  11   2      139.00      128.19      2.62 o
   2  11   2      206.78      188.76      3.02 o
   3  11   2      113.21       95.28      3.76 o
   4  11   2      161.59      153.80      4.22 o
   5  11   2      369.81      382.20      6.31 o
   6  11   2       18.09       19.59      3.27 o
   7  11   2      320.97      304.10     11.86 o
   8  11   2        1.44        6.84      3.99 o
   9  11   2      109.48      113.32      5.34 o
  10  11   2        4.80        4.96      5.90 o
  11  11   2       29.27       26.88      4.97 o
  12  11   2        2.15        0.69      6.91 o
   0  12   2       33.05       38.03      2.96 o
   1  12   2      113.79      113.50      2.70 o
   2  12   2      208.19      194.94      4.71 o
   3  12   2      874.92      865.48      8.18 o
   4  12   2       76.44       77.15      7.88 o
   5  12   2      573.97      558.17      7.65 o
   6  12   2       88.43       95.61      4.76 o
   7  12   2      254.40      250.82      6.42 o
   8  12   2        1.32        2.41      4.24 o
   9  12   2      378.54      372.61      8.18 o
  10  12   2       24.91       31.90      4.45 o
  11  12   2       27.36       34.62      5.74 o
  12  12   2       14.01       12.58      7.61 o
   1  13   2     1365.90     1308.13     10.24 o
   2  13   2      315.66      304.53      4.08 o
   3  13   2        5.81        3.74      2.64 o
   4  13   2      268.14      268.44      6.34 o
   5  13   2      779.33      783.61     15.61 o
   6  13   2        0.85        2.92      3.99 o
   7  13   2      696.49      652.97      9.39 o
   8  13   2       94.57       91.80     11.05 o
   9  13   2       11.15        3.65      6.00 o
  10  13   2       70.06       73.36      5.91 o
  11  13   2      155.74      169.25      7.85 o
   0  14   2      239.91      239.17     11.89 o
   1  14   2      290.01      270.45      6.17 o
   2  14   2        0.08       -0.21      2.49 o
   3  14   2      897.50      885.08      9.92 o
   4  14   2        1.05        1.58      4.39 o
   5  14   2      109.94      109.64      4.63 o
   6  14   2       34.97       35.18      3.95 o
   7  14   2       34.08       36.27      4.24 o
   8  14   2       25.19       30.92      5.41 o
   9  14   2      204.40      215.27      7.02 o
  10  14   2        0.05       -4.27      6.37 o
  11  14   2       85.81       88.19      6.10 o
   1  15   2        0.14       -2.24      2.93 o
   2  15   2      124.18      119.81      3.24 o
   3  15   2        1.15        1.64      2.89 o
   4  15   2      190.82      181.69      5.47 o
   5  15   2        2.12        3.38      4.83 o
   6  15   2       20.78       17.13      8.00 o
   7  15   2        3.65        2.12      7.46 o
   8  15   2       12.69        9.85     16.36 o
   9  15   2        0.00        9.71      4.94 o
  10  15   2       34.08       39.12      5.49 o
   0  16   2      212.30      218.06      7.45 o
   1  16   2      305.17      291.65      5.60 o
   2  16   2       61.93       57.34      2.98 o
   3  16   2      343.05      340.11      5.09 o
   4  16   2      125.33      113.30      5.14 o
   5  16   2       22.33       24.56      4.12 o
   6  16   2       33.60       31.65      4.46 o
   7  16   2       12.29        4.36      4.98 o
   8  16   2       17.60       22.52      4.54 o
   9  16   2      128.73      131.36      9.65 o
  10  16   2        5.90       -4.14     14.10 o
   1  17   2     1071.12     1057.46      8.28 o
   2  17   2      184.81      186.26      4.28 o
   3  17   2       56.85       58.16      3.81 o
   4  17   2       29.84       31.74     11.50 o
   5  17   2      443.17      450.32      9.31 o
   6  17   2        0.37       -6.20      7.68 o
   7  17   2      273.33      281.65      8.08 o
   8  17   2       10.51        7.01      5.51 o
   9  17   2       20.59       20.98      6.08 o
   0  18   2      147.42      149.72      5.72 o
   1  18   2      210.24      201.11      4.83 o
   2  18   2        0.79       -0.30      4.33 o
   3  18   2      576.16      588.78      6.75 o
   4  18   2        3.12        1.19      6.02 o
   5  18   2       52.45       62.06      8.42 o
   6  18   2       24.64       29.93      4.83 o
   7  18   2       43.55       39.21      5.30 o
   8  18   2       16.57        8.89      5.78 o
   1  19   2        1.93       -0.99      3.50 o
   2  19   2        2.31        1.40      3.95 o
   3  19   2        1.98       -0.46      4.07 o
   4  19   2        0.20        1.57      5.73 o
   5  19   2        0.64       -1.05      5.66 o
   6  19   2        1.73       -5.98      8.91 o
   7  19   2        0.00        0.31      6.52 o
   8  19   2        8.77       -0.03      7.23 o
   0  20   2        3.10        1.34      6.11 o
   1  20   2      110.67      119.92      5.39 o
   2  20   2        0.56        1.88      3.73 o
   3  20   2      267.87      286.43      5.47 o
   4  20   2        0.22        6.29      6.39 o
   5  20   2       44.63       47.08      5.34 o
   6  20   2        2.41       -6.19      7.09 o
   1  21   2      326.16      340.58      6.15 o
   2  21   2        2.45        3.25      4.91 o
   3  21   2        5.03        8.29      5.25 o
   4  21   2        9.23        7.59      5.69 o
   5  21   2      278.78      290.07      8.82 o
   0  22   2       16.67       12.77      5.24 o
   1  22   2        5.94        2.96      5.32 o
   2  22   2        5.68        2.31      5.15 o
   3  22   2      169.85      190.76      5.26 o
   1   0   3      225.79      116.54      1.49 o
   2   0   3      804.55     1008.33      5.55 o
   3   0   3     2985.25     3361.57     42.44 o
   4   0   3      768.71      934.07      6.66 o
   5   0   3     4008.17     4359.18     21.64 o
   6   0   3       67.84      102.58     23.34 o
   7   0   3     1181.57     1381.65     14.76 o
   8   0   3        1.49        2.61      3.22 o
   9   0   3        2.73        4.68      3.63 o
  10   0   3       11.81       23.79     12.57 o
  11   0   3      455.12      456.46      8.58 o
  12   0   3        4.08        5.09      5.08 o
  13   0   3      108.45      100.70      6.24 o
  14   0   3        2.83        2.00      6.06 o
   0   1   3      956.26     1014.04     18.22 o
   1   1   3       35.21       92.43      5.61 o
   2   1   3        0.35        2.66      0.77 o
   3   1   3     7564.45     7948.95     36.96 o
   4   1   3        5.85       12.65      1.92 o
   5   1   3     1558.37     1725.56     15.11 o
   6   1   3      258.51      270.24      3.84 o
   7   1   3      522.40      526.80      5.25 o
   8   1   3       45.20       44.47      2.36 o
   9   1   3      941.98      978.53      9.83 o
  10   1   3        4.78        3.19      3.03 o
  11   1   3      104.93      109.12      3.83 o
  12   1   3       26.23       32.05      3.34 o
  13   1   3       19.56        4.47      4.51 o
  14   1   3       12.32       11.31      4.22 o
   1   2   3     1297.05     1406.23     11.50 o
   2   2   3        0.05        2.01      0.87 o
   3   2   3      146.98      155.23      1.60 o
   4   2   3        4.15        5.67      1.21 o
   5   2   3      311.42      325.49      3.22 o
   6   2   3        4.78        8.25      1.61 o
   7   2   3       46.97       50.08      2.20 o
   8   2   3        3.18        5.04      2.69 o
   9   2   3       18.16       18.86      3.48 o
  10   2   3        0.44       -1.28      3.51 o
  11   2   3       20.43       22.86      3.01 o
  12   2   3        0.63        2.14      3.77 o
  13   2   3        5.54        6.79      5.59 o
  14   2   3        0.36        5.33      6.11 o
   0   3   3     3869.05     4153.81     39.83 o
   1   3   3      216.02      313.75      1.81 o
   2   3   3      143.19      144.75      1.39 o
   3   3   3     4598.18     4535.15     31.69 o
   4   3   3       38.56       36.47      1.77 o
   5   3   3     1002.68     1074.66      6.23 o
   6   3   3      626.36      644.97      5.56 o
   7   3   3       63.64       69.55      2.37 o
   8   3   3      100.36      101.45      3.43 o
   9   3   3      617.81      651.79      6.12 o
  10   3   3        5.55       -0.84      3.45 o
  11   3   3      201.09      214.64      4.75 o
  12   3   3       39.57       41.55      3.54 o
  13   3   3        8.15        2.37      4.86 o
  14   3   3       17.14       22.55      3.60 o
   1   4   3     6335.67     5940.06     54.56 o
   2   4   3      665.65      684.26      3.81 o
   3   4   3       64.34       77.20      2.56 o
   4   4   3       67.50       61.91      3.24 o
   5   4   3     4877.60     5031.83     24.51 o
   6   4   3        7.75        7.01      2.73 o
   7   4   3     1052.98     1171.24     15.10 o
   8   4   3      173.45      176.77      5.26 o
   9   4   3       89.11       96.75      4.67 o
  10   4   3        6.18       -1.45      6.62 o
  11   4   3      762.50      781.17     10.93 o
  12   4   3        0.91       11.47      5.74 o
  13   4   3      254.58      247.53      8.17 o
  14   4   3       16.69       10.08     11.31 o
   0   5   3     5623.07     5805.67     98.12 o
   1   5   3     4437.39     4230.82     15.10 o
   2   5   3      522.40      536.72      6.26 o
   3   5   3    11938.15    11881.51    118.22 o
   4   5   3      403.70      411.84      5.11 o
   5   5   3      227.33      256.73      5.69 o
   6   5   3     1169.54     1156.25      9.27 o
   7   5   3      258.04      268.56      6.03 o
   8   5   3       74.35       86.22      6.47 o
   9   5   3     1297.89     1297.34     12.02 o
  10   5   3       46.21       51.37      4.90 o
  11   5   3      409.96      421.64     13.64 o
  12   5   3       80.80       87.20      5.83 o
  13   5   3      165.96      152.89      7.22 o
   1   6   3     1290.16     1226.80      6.29 o
   2   6   3      540.20      573.06      3.84 o
   3   6   3      784.36      800.76      4.73 o
   4   6   3      384.64      398.65      5.21 o
   5   6   3       26.69       30.03      2.72 o
   6   6   3        7.06       12.83      2.57 o
   7   6   3        8.27        7.54      3.03 o
   8   6   3       50.32       51.42      3.75 o
   9   6   3       16.40       17.67      3.86 o
  10   6   3       30.52       45.67     10.84 o
  11   6   3       70.16       76.45      5.30 o
  12   6   3        0.11       -6.09     12.45 o
  13   6   3       47.50       40.52      5.68 o
   0   7   3     1257.32     1231.62      8.52 o
   1   7   3      267.33      232.97      5.74 o
   2   7   3       21.72       23.69      1.52 o
   3   7   3     7057.64     6700.12     21.01 o
   4   7   3       12.19        8.83      4.89 o
   5   7   3      964.37      969.67      8.51 o
   6   7   3      333.71      325.54     12.45 o
   7   7   3      237.25      234.97      6.61 o
   8   7   3       35.25       30.49      7.53 o
   9   7   3      685.48      680.97      9.31 o
  10   7   3        8.55       13.74      4.04 o
  11   7   3      187.67      182.65     12.71 o
  12   7   3       23.07       15.20      5.06 o
  13   7   3        3.07       -4.13     10.51 o
   1   8   3     7041.97     6566.26     71.98 o
   2   8   3       58.91       66.37      2.07 o
   3   8   3        1.93        5.10      2.35 o
   4   8   3        4.19        4.91      2.96 o
   5   8   3     4166.82     4137.34     24.87 o
   6   8   3        5.97        9.85      3.51 o
   7   8   3     1292.05     1283.46     11.33 o
   8   8   3       68.35       72.71      4.19 o
   9   8   3      105.24      107.41      5.04 o
  10   8   3        1.38        1.56      5.87 o
  11   8   3      551.48      535.86     15.29 o
  12   8   3        0.82       -0.48      6.70 o
  13   8   3      296.30      268.58     15.68 o
   0   9   3      166.29      179.56      4.97 o
   1   9   3     1169.28     1142.21     13.18 o
   2   9   3       12.79       14.38      1.73 o
   3   9   3     4830.65     4612.96     25.57 o
   4   9   3        1.33        1.73      3.73 o
   5   9   3      665.36      681.36      8.62 o
   6   9   3      109.71      115.70      4.29 o
   7   9   3      193.23      196.16      5.30 o
   8   9   3       19.89       20.70      6.52 o
   9   9   3      903.60      865.88     19.36 o
  10   9   3        2.77        1.20      5.81 o
  11   9   3      278.39      250.39      7.81 o
  12   9   3       19.25       23.71      5.04 o
  13   9   3       25.09       20.15     13.63 o
   1  10   3       71.96       79.81      2.21 o
   2  10   3       33.15       25.99      1.84 o
   3  10   3       52.39       48.51      2.09 o
   4  10   3        0.16        1.05      3.38 o
   5  10   3       57.23       68.91      3.57 o
   6  10   3        1.36        4.43      3.21 o
   7  10   3      232.94      229.61      5.66 o
   8  10   3        2.88       -1.77      4.75 o
   9  10   3       17.19       21.61      4.20 o
  10  10   3        5.59        0.00      6.24 o
  11  10   3        7.80        6.01      5.52 o
  12  10   3        0.58        4.78      6.87 o
   0  11   3      986.82      933.13      8.45 o
   1  11   3      510.88      471.53      4.41 o
   2  11   3       56.59       56.70      2.21 o
   3  11   3     2021.56     1822.91     18.68 o
   4  11   3       38.02       39.02      4.79 o
   5  11   3       14.53       21.89      3.81 o
   6  11   3      285.77      276.03      6.00 o
   7  11   3       10.32       11.94      3.61 o
   8  11   3       27.80       30.47      3.91 o
   9  11   3      194.39      200.59      6.35 o
  10  11   3        5.90        7.58      4.93 o
  11  11   3      272.36      270.32      8.01 o
  12  11   3       19.20       22.11      5.04 o
   1  12   3     2143.52     2020.74     14.06 o
   2  12   3       96.33       88.63      2.71 o
   3  12   3        2.21        3.86      3.03 o
   4  12   3       42.10       39.13      3.55 o
   5  12   3      907.38      818.45     13.18 o
   6  12   3        8.80        9.22      5.04 o
   7  12   3      511.60      531.57      8.33 o
   8  12   3       34.01       38.85      4.15 o
   9  12   3      258.36      263.24      7.36 o
  10  12   3        7.59       -5.93      6.77 o
  11  12   3      214.38      209.35      7.54 o
  12  12   3        3.57        6.09      6.81 o
   0  13   3      267.31      246.79      5.48 o
   1  13   3      427.73      411.15      5.84 o
   2  13   3       50.62       50.62      2.73 o
   3  13   3     2002.48     1932.88     12.98 o
   4  13   3       23.27       21.81     14.03 o
   5  13   3      609.13      617.43      8.69 o
   6  13   3      116.91      120.46      7.68 o
   7  13   3       53.15       49.69      6.72 o
   8  13   3       27.39       24.72      4.48 o
   9  13   3      626.02      621.13     10.46 o
  10  13   3        2.29       -2.39      6.74 o
  11  13   3      235.15      215.10      7.90 o
   1  14   3      559.93      553.88      9.00 o
   2  14   3      162.54      160.04      3.97 o
   3  14   3       16.39       11.12      2.43 o
   4  14   3      148.76      146.69      4.90 o
   5  14   3      280.13      297.54     11.84 o
   6  14   3        0.39       -4.34      5.20 o
   7  14   3      490.35      477.40     13.90 o
   8  14   3       27.66       25.84      4.60 o
   9  14   3        0.04       -6.29      6.29 o
  10  14   3       34.36       37.91      5.09 o
  11  14   3       53.08       60.13     16.09 o
   0  15   3        0.18       -4.34      4.34 o
   1  15   3       14.04       11.25      3.19 o
   2  15   3        8.33       15.00      2.41 o
   3  15   3       84.35       83.31      3.35 o
   4  15   3       18.73       23.09      7.84 o
   5  15   3       11.07        2.65      5.71 o
   6  15   3        0.16       -5.46      5.46 o
   7  15   3        3.23        3.09      9.26 o
   8  15   3        0.63        5.52      5.21 o
   9  15   3        4.71        9.94      5.72 o
  10  15   3        1.16       -7.00      7.00 o
   1  16   3      484.74      474.21      5.56 o
   2  16   3        0.28        0.43      3.97 o
   3  16   3      135.25      132.51      3.68 o
   4  16   3        0.32       -0.74      4.28 o
   5  16   3      546.55      547.77     20.44 o
   6  16   3        4.26       -2.02      6.89 o
   7  16   3      468.14      475.52     13.88 o
   8  16   3        3.54        6.27      5.00 o
   9  16   3        8.66       -0.35      7.22 o
  10  16   3        1.10        5.21      7.35 o
   0  17   3       61.09       52.88      4.61 o
   1  17   3      187.61      180.19      4.32 o
   2  17   3       15.12       17.43      4.03 o
   3  17   3     1610.25     1626.69     23.40 o
   4  17   3        9.99       19.08      4.88 o
   5  17   3      773.68      784.28     11.19 o
   6  17   3       41.24       42.12      9.92 o
   7  17   3      210.97      228.21     10.74 o
   8  17   3        9.01        4.64      5.98 o
   9  17   3      558.79      555.20     11.22 o
   1  18   3      738.68      746.28      7.45 o
   2  18   3       30.90       34.45      3.10 o
   3  18   3       15.63        5.47      6.19 o
   4  18   3       39.51       39.61      8.94 o
   5  18   3      444.98      480.29      9.41 o
   6  18   3        0.06       -4.54     11.61 o
   7  18   3      530.94      558.16     16.34 o
   8  18   3        9.67        3.61      6.94 o
   0  19   3       34.68       38.29      4.19 o
   1  19   3       26.33       10.89      5.03 o
   2  19   3        0.61        4.80      3.20 o
   3  19   3        0.56        0.95      4.04 o
   4  19   3        1.00       10.67      6.45 o
   5  19   3        1.76       -6.56      6.56 o
   6  19   3       11.06       17.34      6.69 o
   7  19   3        0.06       -0.70      9.26 o
   1  20   3      260.46      259.95      5.48 o
   2  20   3       58.26       65.24      4.53 o
   3  20   3        7.04        2.58      4.25 o
   4  20   3       32.20       34.15      5.12 o
   5  20   3      222.97      229.67      7.84 o
   6  20   3        0.00        5.17      6.68 o
   0  21   3       86.31       95.05      6.19 o
   1  21   3      230.96      241.88      9.44 o
   2  21   3       19.92        7.49      4.54 o
   3  21   3      644.31      673.38      8.33 o
   4  21   3       17.23        7.18      7.52 o
   5  21   3      141.86      154.14      7.44 o
   1  22   3      369.37      397.45      6.91 o
   2  22   3       24.66       26.56      3.79 o
   0   0   4     4037.78     3856.79     24.40 o
   1   0   4     1979.71     2061.34     12.70 o
   2   0   4     2855.86     2846.49     15.55 o
   3   0   4    10204.85    10930.11    119.67 o
   4   0   4     2365.47     2466.65     23.13 o
   5   0   4      454.28      505.65      8.19 o
   6   0   4     1296.04     1436.19     14.31 o
   7   0   4       25.06       17.07      3.83 o
   8   0   4      717.17      741.83     12.26 o
   9   0   4     1061.83     1100.54     15.50 o
  10   0   4        4.98       -4.49      8.83 o
  11   0   4      845.92      844.95     15.98 o
  12   0   4      583.60      611.21     14.65 o
  13   0   4        9.25        8.24      9.56 o
  14   0   4       71.53       65.14      8.39 o
   1   1   4     1807.02     1779.72     11.77 o
   2   1   4     2775.61     2695.32     14.54 o
   3   1   4       23.26       53.37     11.03 o
   4   1   4     2680.30     2737.05     37.56 o
   5   1   4      683.63      767.33      9.90 o
   6   1   4        1.91        2.62      3.35 o
   7   1   4      259.54      275.57      5.25 o
   8   1   4      127.48      141.19      4.52 o
   9   1   4      262.66      265.25      6.06 o
  10   1   4      747.93      780.96     10.27 o
  11   1   4      124.18      122.34      5.70 o
  12   1   4       31.75       41.80      6.39 o
  13   1   4      107.85       97.31      6.16 o
  14   1   4       45.47       44.49      5.87 o
   0   2   4        1.49        1.99      1.90 o
   1   2   4      229.73      249.78      2.41 o
   2   2   4        0.07       14.24      5.10 o
   3   2   4      715.23      793.33      5.05 o
   4   2   4        5.51        5.49      2.06 o
   5   2   4      164.91      171.35      3.79 o
   6   2   4       12.05       22.38      2.39 o
   7   2   4       67.04       68.24      3.39 o
   8   2   4       17.53       20.12      3.28 o
   9   2   4       96.51       89.91     11.21 o
  10   2   4        0.01       -0.46      5.51 o
  11   2   4        3.96        3.07     11.10 o
  12   2   4        2.11        0.53      6.26 o
  13   2   4        2.48       -0.03     13.27 o
   1   3   4       11.70       42.17     19.87 o
   2   3   4     2836.22     2683.28     21.62 o
   3   3   4        0.29        0.11      2.10 o
   4   3   4     3032.14     3036.01     34.61 o
   5   3   4       40.28       42.51      2.93 o
   6   3   4       12.60       12.93      2.56 o
   7   3   4        1.10       -1.46      3.73 o
   8   3   4      171.42      184.83      9.06 o
   9   3   4      110.65      103.73      4.97 o
  10   3   4      491.20      504.11      8.61 o
  11   3   4       22.19       28.12      9.39 o
  12   3   4        9.30       11.05      4.47 o
  13   3   4       27.58       29.82      5.09 o
   0   4   4     5040.26     4981.35     29.84 o
   1   4   4     1042.55      979.88      9.13 o
   2   4   4     4074.54     4048.27    102.51 o
   3   4   4    10160.75    10400.26    114.04 o
   4   4   4     1945.22     1973.64     18.96 o
   5   4   4     1496.90     1506.37     15.84 o
   6   4   4     2971.91     3122.98     30.55 o
   7   4   4      250.73      247.39      7.62 o
   8   4   4      563.08      575.00     11.34 o
   9   4   4     1303.28     1362.04     17.82 o
  10   4   4       91.70      101.41      7.60 o
  11   4   4      354.81      346.77     11.51 o
  12   4   4      440.60      463.10     13.46 o
  13   4   4        5.98       17.44      6.43 o
   1   5   4     3149.13     2940.79     16.86 o
   2   5   4     3694.00     3577.28     19.20 o
   3   5   4      378.77      378.10      5.03 o
   4   5   4     5917.16     5925.94     38.23 o
   5   5   4     2859.88     2872.39     28.17 o
   6   5   4       23.94       21.29      4.17 o
   7   5   4     1629.55     1671.68     17.28 o
   8   5   4      953.99      997.32     14.49 o
   9   5   4        0.07        0.77      7.97 o
  10   5   4      674.99      691.71     14.27 o
  11   5   4      189.61      190.10      9.42 o
  12   5   4       15.44        8.97      9.04 o
  13   5   4       91.64       90.82      8.82 o
   0   6   4     1184.09     1171.38     12.13 o
   1   6   4       12.64       12.21      2.74 o
   2   6   4      376.14      390.10      4.97 o
   3   6   4      424.87      435.15      5.50 o
   4   6   4       24.56       23.46      3.97 o
   5   6   4      723.01      701.45     10.55 o
   6   6   4      943.62      936.05     12.71 o
   7   6   4      177.32      176.67      7.02 o
   8   6   4      116.85      114.97      6.52 o
   9   6   4      132.66      131.91      7.57 o
  10   6   4       22.73       22.91      6.29 o
  11   6   4        0.93        9.74      6.23 o
  12   6   4       10.84       28.23      6.50 o
  13   6   4        9.02      -11.10     11.10 o
   1   7   4      344.44      309.96      4.50 o
   2   7   4      219.79      207.33      4.07 o
   3   7   4       10.72        9.76      2.61 o
   4   7   4      471.15      447.90      8.56 o
   5   7   4      301.17      301.05      7.52 o
   6   7   4       29.52       20.99      4.64 o
   7   7   4        1.90        4.03      6.04 o
   8   7   4        7.38        9.07      4.70 o
   9   7   4        2.48        4.71      5.06 o
  10   7   4      167.21      166.63      9.02 o
  11   7   4      101.05      110.43      7.93 o
  12   7   4        0.22       -9.87      9.87 o
  13   7   4        5.38        8.73      7.44 o
   0   8   4      956.46      940.75     11.07 o
   1   8   4      626.75      585.15      6.32 o
   2   8   4     1232.38     1156.57      8.90 o
   3   8   4     5806.04     5571.18     44.79 o
   4   8   4      563.55      567.15      9.87 o
   5   8   4      883.11      879.49     12.32 o
   6   8   4      954.53      985.95     13.56 o
   7   8   4      335.92      330.24      9.10 o
   8   8   4      218.24      218.49      8.58 o
   9   8   4     1021.20     1026.87     16.45 o
  10   8   4       65.71       53.09      7.03 o
  11   8   4      138.35      140.32      8.90 o
  12   8   4      250.90      240.09     11.05 o
  13   8   4       31.60       34.16      7.70 o
   1   9   4     1297.14     1244.81      9.34 o
   2   9   4     1225.86     1172.40      9.26 o
   3   9   4       61.73       62.06      3.46 o
   4   9   4     1548.85     1523.21     15.71 o
   5   9   4      826.62      841.39     12.44 o
   6   9   4       16.57       20.46      4.40 o
   7   9   4      683.12      672.00     12.53 o
   8   9   4      330.68      349.22      9.97 o
   9   9   4       26.77       28.30      6.27 o
  10   9   4      425.23      427.77     12.26 o
  11   9   4      129.40      115.28      8.59 o
  12   9   4       10.80       -2.90     10.09 o
   0  10   4      671.96      638.94      9.96 o
   1  10   4      107.01       98.30      3.46 o
   2  10   4       21.31       22.41      4.87 o
   3  10   4       31.26       26.54      4.54 o
   4  10   4       21.05       23.46      4.13 o
   5  10   4       25.28       34.32      4.51 o
   6  10   4      123.27      117.16      6.47 o
   7  10   4       23.96       21.34      5.13 o
   8  10   4      118.14      100.49      7.03 o
   9  10   4       25.98       27.40      6.23 o
  10  10   4        0.24        6.49      8.57 o
  11  10   4       64.92       69.45      7.74 o
  12  10   4       41.76       65.36      7.69 o
   1  11   4       26.93       28.06      4.61 o
   2  11   4       28.47       31.82      6.24 o
   3  11   4      128.70      119.72      4.21 o
   4  11   4      476.12      451.02     10.03 o
   5  11   4      103.97      102.88      6.23 o
   6  11   4       16.22        0.00      7.29 o
   7  11   4        2.56        2.04      4.70 o
   8  11   4       61.98       59.39      6.34 o
   9  11   4       58.44       67.07      6.86 o
  10  11   4       27.83       33.90      6.57 o
  11  11   4       12.18       12.57      6.59 o
  12  11   4        5.34       -4.26     10.19 o
   0  12   4      603.43      588.51     10.58 o
   1  12   4        0.33       -2.16      4.45 o
   2  12   4      600.05      566.88      7.53 o
   3  12   4      624.79      611.69     10.65 o
   4  12   4      239.21      239.37      7.82 o
   5  12   4      252.39      240.29      8.19 o
   6  12   4      690.37      675.92     13.03 o
   7  12   4       79.71       76.02      6.69 o
   8  12   4       82.87       87.95      7.33 o
   9  12   4      203.38      209.34      9.71 o
  10  12   4       68.38       68.11      8.34 o
  11  12   4       20.53       19.99      7.49 o
   1  13   4      287.97      291.68      5.96 o
   2  13   4     1046.03     1038.06     12.88 o
   3  13   4        7.65        7.54      3.98 o
   4  13   4      941.80      936.72     14.65 o
   5  13   4      167.05      167.54      8.12 o
   6  13   4        1.56        3.39      7.51 o
   7  13   4      175.36      171.13      8.72 o
   8  13   4      318.47      324.90     11.21 o
   9  13   4       12.56       21.69      6.63 o
  10  13   4      248.82      233.39     11.14 o
  11  13   4       41.02       27.10      8.47 o
   0  14   4      983.00      979.09     14.69 o
   1  14   4      148.75      141.76     11.74 o
   2  14   4       94.18       93.58      4.30 o
   3  14   4      143.42      143.20      6.18 o
   4  14   4       83.82       71.85      6.53 o
   5  14   4       23.44       26.29      5.50 o
   6  14   4      317.53      330.95     10.52 o
   7  14   4        8.92        2.83      7.90 o
   8  14   4       74.47       65.70      7.44 o
   9  14   4       46.47       53.22      7.60 o
  10  14   4       13.14       20.63      7.21 o
   1  15   4       88.41       82.67      6.67 o
   2  15   4       10.16       19.00      5.16 o
   3  15   4        2.12       -0.94      4.85 o
   4  15   4        0.68       -7.51      7.51 o
   5  15   4       27.73       28.54      5.77 o
   6  15   4        4.64        9.31      5.47 o
   7  15   4       42.08       37.52      6.90 o
   8  15   4       10.63       12.43      6.27 o
   9  15   4        2.58       -0.57      6.63 o
  10  15   4        5.29        5.26      7.19 o
   0  16   4      241.14      237.32      8.79 o
   1  16   4       83.53       84.71      8.87 o
   2  16   4       64.22       68.19      4.40 o
   3  16   4      213.87      213.46      6.07 o
   4  16   4      102.15      115.83      7.22 o
   5  16   4        0.96        8.23      5.27 o
   6  16   4       63.89       64.04      7.52 o
   7  16   4        0.06       -1.57      9.01 o
   8  16   4       36.88       35.52      7.27 o
   9  16   4       62.62       67.69      8.10 o
   1  17   4      542.16      543.00      9.15 o
   2  17   4      438.98      412.59      8.37 o
   3  17   4       42.79       49.48      5.06 o
   4  17   4      176.54      176.94      9.39 o
   5  17   4      191.93      192.51      9.72 o
   6  17   4        0.02        3.43      6.30 o
   7  17   4      109.50       90.91      9.00 o
   8  17   4       86.59       93.25      8.76 o
   0  18   4      255.95      247.83     10.01 o
   1  18   4      143.45      139.91      6.09 o
   2  18   4       15.26       13.68      8.64 o
   3  18   4      195.24      201.07      6.75 o
   4  18   4       23.04       37.63      5.76 o
   5  18   4       18.31       23.54      6.86 o
   6  18   4       84.82       94.46      8.34 o
   7  18   4       25.14       21.41      7.23 o
   8  18   4       29.27       26.91      7.74 o
   1  19   4        3.89        1.69      5.79 o
   2  19   4        7.58       -1.15      7.54 o
   3  19   4        0.40        2.04      5.95 o
   4  19   4       12.10       -3.81      9.53 o
   5  19   4        1.75       -2.26      9.41 o
   6  19   4        1.98       -0.59      9.97 o
   7  19   4       12.00       10.77      7.41 o
   0  20   4      202.12      202.29     10.29 o
   1  20   4       54.17       60.58      7.52 o
   2  20   4       62.89       66.74      5.56 o
   3  20   4      188.40      189.04      7.16 o
   4  20   4       53.12       60.01      7.89 o
   5  20   4       14.30       15.57      6.99 o
   1  21   4      158.34      154.27      8.60 o
   2  21   4      189.09      195.70      7.68 o
   3  21   4        2.14        2.09      6.99 o
   4  21   4      206.86      210.69     11.63 o
   1   0   5      274.00      294.86      4.15 o
   2   0   5     3283.63     3100.42     18.02 o
   3   0   5       48.73       58.99      6.44 o
   4   0   5     8535.63     8697.94     47.02 o
   5   0   5      332.84      350.94      7.74 o
   6   0   5        2.09        8.89      3.81 o
   7   0   5       68.93       60.84      5.29 o
   8   0   5     1772.54     1834.17     19.61 o
   9   0   5       25.16       26.10      5.49 o
  10   0   5      959.41      986.77     16.72 o
  11   0   5       52.72       53.36      7.29 o
  12   0   5        0.12       -0.51      9.51 o
  13   0   5        0.03        1.14      9.23 o
   0   1   5      267.79      195.31      3.38 o
   1   1   5       42.56       38.93      2.43 o
   2   1   5     1153.07     1124.06     11.86 o
   3   1   5       82.38       74.97      2.01 o
   4   1   5      219.90      218.79      4.34 o
   5   1   5       72.61       75.07      3.22 o
   6   1   5     1006.28     1086.01     10.85 o
   7   1   5       23.92       25.33      2.95 o
   8   1   5       81.14       96.62      4.33 o
   9   1   5        4.75       10.25      3.56 o
  10   1   5      151.66      151.08      5.85 o
  11   1   5        6.83        6.10      9.56 o
  12   1   5      123.45      127.64      6.47 o
  13   1   5        2.25        6.65      5.25 o
   1   2   5      355.15      387.59      3.28 o
   2   2   5       44.74       53.37      1.78 o
   3   2   5       16.17       17.23      1.62 o
   4   2   5       97.55       95.49      4.72 o
   5   2   5      168.49      175.09      4.82 o
   6   2   5        2.63        3.67      2.98 o
   7   2   5       10.22       10.94      2.85 o
   8   2   5        4.23        8.43      4.04 o
   9   2   5        3.67        4.62     10.57 o
  10   2   5        5.69        4.78      5.58 o
  11   2   5       13.54        6.65      6.37 o
  12   2   5        0.01       -6.33      6.33 o
  13   2   5        1.28       -4.96      6.79 o
   0   3   5     1200.37     1126.07      7.65 o
   1   3   5        0.15        2.18      1.47 o
   2   3   5     1611.47     1585.35     13.42 o
   3   3   5      461.35      463.90      5.37 o
   4   3   5      619.09      606.33      6.65 o
   5   3   5       36.20       35.54      2.88 o
   6   3   5     1147.30     1198.74      9.95 o
   7   3   5        2.14        4.47      3.89 o
   8   3   5      215.51      228.69     13.83 o
   9   3   5        0.02       -0.38      5.09 o
  10   3   5      102.89       89.48      5.70 o
  11   3   5        3.55        3.02      4.94 o
  12   3   5      166.27      160.25      6.83 o
  13   3   5        6.74       13.55      5.71 o
   1   4   5      127.25      108.37      3.19 o
   2   4   5     7724.48     7527.73    163.79 o
   3   4   5       37.19       35.59      2.90 o
   4   4   5     6864.89     6983.19     43.78 o
   5   4   5       18.20       13.70      4.10 o
   6   4   5        0.26       -1.50      5.39 o
   7   4   5      108.22      105.31      6.03 o
   8   4   5     1079.75     1124.98     16.03 o
   9   4   5        5.14       -4.86      7.93 o
  10   4   5     1487.90     1532.90     20.82 o
  11   4   5        0.65       -8.93      8.93 o
  12   4   5        4.97        3.80     10.13 o
  13   4   5        5.81        4.77     10.26 o
   0   5   5     4804.39     4718.85     32.84 o
   1   5   5      615.75      594.94      6.12 o
   2   5   5     1032.15      999.94      7.95 o
   3   5   5      253.70      251.01      4.65 o
   4   5   5     1310.49     1273.49     13.82 o
   5   5   5        0.17       -2.49      5.86 o
   6   5   5      637.80      705.11     11.24 o
   7   5   5       27.58       26.96      5.26 o
   8   5   5      324.39      368.54      9.92 o
   9   5   5       54.65       58.94      6.44 o
  10   5   5       51.86       50.63      7.00 o
  11   5   5        2.78        4.51      5.99 o
  12   5   5      421.00      402.17     13.59 o
  13   5   5       14.08       20.90      7.17 o
   1   6   5       68.92       64.71      2.86 o
   2   6   5      621.07      641.52      7.36 o
   3   6   5       48.13       52.95      2.94 o
   4   6   5       17.34       19.49      3.83 o
   5   6   5       14.62       11.09      3.81 o
   6   6   5       13.81       14.97      4.36 o
   7   6   5       14.46       16.96      4.37 o
   8   6   5        0.42        5.00      6.73 o
   9   6   5        6.87        2.11      8.09 o
  10   6   5       38.31       30.73      7.07 o
  11   6   5       15.29        7.17      9.50 o
  12   6   5        0.52       -0.29      6.63 o
  13   6   5        1.70        3.70     10.44 o
   0   7   5       33.63       26.36      3.51 o
   1   7   5      355.97      346.49      5.09 o
   2   7   5      433.46      435.37      8.24 o
   3   7   5      121.61      128.03      3.92 o
   4   7   5      121.04      117.25      5.69 o
   5   7   5      110.43      108.41      5.77 o
   6   7   5      287.36      273.51      8.18 o
   7   7   5       72.45       59.67      5.74 o
   8   7   5      102.26       92.11      6.74 o
   9   7   5       59.22       55.18      6.33 o
  10   7   5        6.17        7.39      6.16 o
  11   7   5        0.34       -4.70      9.01 o
  12   7   5       42.23       38.09      7.46 o
   1   8   5      506.29      491.13      6.26 o
   2   8   5     3159.16     3040.71     40.63 o
   3   8   5       48.90       50.09      3.22 o
   4   8   5     3046.77     3044.04     27.48 o
   5   8   5       48.69       45.16      5.00 o
   6   8   5        8.64       14.90      4.27 o
   7   8   5      153.11      147.26      6.90 o
   8   8   5      466.77      460.26     11.73 o
   9   8   5        1.35        0.23      5.41 o
  10   8   5      941.88      945.98     17.86 o
  11   8   5        2.48       -6.97      9.19 o
  12   8   5       33.36       31.93      7.83 o
   0   9   5     2206.96     2230.08     22.53 o
   1   9   5       49.16       50.32      3.19 o
   2   9   5      691.03      687.69      7.72 o
   3   9   5        8.54        9.95      2.91 o
   4   9   5      438.75      442.57      9.62 o
   5   9   5        4.31        1.69      6.20 o
   6   9   5      967.14      969.37     14.66 o
   7   9   5        0.24       -3.56      7.14 o
   8   9   5      285.43      292.17      9.81 o
   9   9   5        4.29        7.01      5.81 o
  10   9   5       46.10       48.15      7.60 o
  11   9   5        4.05        9.17      6.36 o
  12   9   5      257.42      274.06     11.91 o
   1  10   5       91.65       82.41      3.54 o
   2  10   5       34.04       38.49      3.29 o
   3  10   5       29.49       22.47      3.15 o
   4  10   5      118.23      133.11      6.19 o
   5  10   5        7.50       13.49      4.49 o
   6  10   5        0.94        3.04      6.34 o
   7  10   5       14.50       14.56      5.36 o
   8  10   5      162.67      157.13      8.12 o
   9  10   5        0.73       -9.03      9.03 o
  10  10   5        4.39       10.99      6.24 o
  11  10   5        2.04        2.27      9.00 o
  12  10   5        0.51        4.94     10.30 o
   0  11   5      576.31      563.19     10.52 o
   1  11   5      227.81      220.80      5.21 o
   2  11   5      133.78      136.86      4.49 o
   3  11   5       17.42       11.83      3.33 o
   4  11   5      291.73      267.81      8.47 o
   5  11   5        0.75        0.00      6.07 o
   6  11   5       14.44        2.41      7.19 o
   7  11   5        0.01       -2.17      6.71 o
   8  11   5      127.15      123.47      8.27 o
   9  11   5       17.15       22.84      6.03 o
  10  11   5        7.21       -3.77      9.84 o
  11  11   5        4.89        0.59      9.80 o
   1  12   5        5.98        1.50      4.55 o
   2  12   5     2907.22     2797.72     20.44 o
   3  12   5       13.27        9.46      4.18 o
   4  12   5     1946.53     1891.13     20.35 o
   5  12   5       39.50       32.46      5.93 o
   6  12   5       11.15        6.27      7.70 o
   7  12   5        8.40       11.40      5.79 o
   8  12   5      326.25      315.24     10.87 o
   9  12   5       16.09       21.46      6.79 o
  10  12   5      803.18      782.78     17.45 o
  11  12   5        3.55       -3.61     10.13 o
   0  13   5     2840.87     2835.96     29.81 o
   1  13   5        2.52        5.18      4.03 o
   2  13   5      810.23      817.34      9.71 o
   3  13   5       11.55       11.90      3.72 o
   4  13   5      435.13      409.08     10.80 o
   5  13   5        3.71       -1.27      8.01 o
   6  13   5     1423.07     1412.47     19.71 o
   7  13   5        8.69       -5.17      9.09 o
   8  13   5      417.19      415.92     12.51 o
   9  13   5        0.12      -10.26     10.26 o
  10  13   5       53.32       61.03      8.43 o
   1  14   5        0.53        6.39      3.27 o
   2  14   5      388.89      391.05      7.38 o
   3  14   5       11.26       16.02      7.13 o
   4  14   5      414.52      441.76     11.37 o
   5  14   5       17.82       15.03      5.89 o
   6  14   5       12.76       26.11      5.90 o
   7  14   5        1.73        7.43      5.91 o
   8  14   5      225.36      241.28     10.33 o
   9  14   5        0.04       -9.43      9.43 o
  10  14   5       85.17       74.10      9.16 o
   0  15   5        5.25       -2.94      7.14 o
   1  15   5        1.09       -5.71      5.71 o
   2  15   5       20.22       10.37      4.67 o
   3  15   5       41.23       43.87      4.22 o
   4  15   5        7.40       -7.33      8.27 o
   5  15   5        0.36        5.97      5.53 o
   6  15   5        1.52        7.80      5.37 o
   7  15   5        4.33        5.84      9.01 o
   8  15   5        2.45        7.34      9.50 o
   9  15   5        1.91        9.93      6.44 o
   1  16   5        0.05       -5.05      5.33 o
   2  16   5      385.51      379.56      8.06 o
   3  16   5        7.75       19.09      7.59 o
   4  16   5      921.62      943.25     16.66 o
   5  16   5        0.17        5.94      8.74 o
   6  16   5       14.39       13.23      6.37 o
   7  16   5       16.74       18.31      6.70 o
   8  16   5      263.26      270.18     11.58 o
   9  16   5        0.11      -10.69     10.69 o
   0  17   5      699.26      703.57     14.79 o
   1  17   5        1.36       -0.34      5.78 o
   2  17   5      413.17      413.76      9.72 o
   3  17   5       57.97       73.76      5.25 o
   4  17   5       65.39       66.35      7.27 o
   5  17   5       41.26       39.87      6.94 o
   6  17   5      892.31      902.94     18.06 o
   7  17   5       17.36       28.13      6.97 o
   8  17   5      191.93      185.50     10.99 o
   1  18   5       43.71       49.07      4.78 o
   2  18   5      160.41      157.63      8.32 o
   3  18   5        4.38        6.53      4.15 o
   4  18   5      260.46      259.77     10.89 o
   5  18   5       62.29       72.71      7.49 o
   6  18   5       18.72       23.31      6.79 o
   7  18   5       17.88       19.23      7.19 o
   0  19   5       13.22       16.31      5.90 o
   1  19   5        0.13        3.57      4.64 o
   2  19   5        1.47       -7.07      7.07 o
   3  19   5        7.67        8.42      5.19 o
   4  19   5        0.82        7.40      8.94 o
   5  19   5        0.15       -1.77      9.17 o
   6  19   5        0.59       -4.90      9.79 o
   1  20   5       13.74       15.86      4.71 o
   2  20   5      179.27      195.09     12.12 o
   3  20   5        0.16        6.61      4.56 o
   4  20   5      237.46      274.41     11.79 o
   0  21   5      662.07      718.29     17.56 o
   1  21   5        5.90       15.42      4.95 o
   2  21   5      136.68      143.79      7.15 o
   0   0   6    11683.62    12087.37     54.92 o
   1   0   6      436.44      421.51      6.73 o
   2   0   6      663.09      669.14      6.92 o
   3   0   6     5494.49     5307.47     55.35 o
   4   0   6     1035.75     1115.46     13.26 o
   5   0   6      411.52      407.57      9.04 o
   6   0   6     1704.65     1734.35     17.97 o
   7   0   6      153.13      155.35      7.12 o
   8   0   6     1076.26     1113.31     16.23 o
   9   0   6      699.77      738.88     14.52 o
  10   0   6        5.97       17.83      6.41 o
  11   0   6      172.81      176.44      9.46 o
  12   0   6      494.04      443.12     14.13 o
  13   0   6       21.34       25.86      7.49 o
   1   1   6      377.79      381.47      4.10 o
   2   1   6     3896.81     3938.48     20.10 o
   3   1   6        5.91        7.17      2.15 o
   4   1   6     1306.05     1295.58     14.25 o
   5   1   6      465.28      467.44      6.57 o
   6   1   6       98.50       97.59      5.98 o
   7   1   6       66.04       75.28      4.03 o
   8   1   6      424.09      429.51      7.64 o
   9   1   6       12.42        6.06      4.10 o
  10   1   6      635.55      621.85     25.15 o
  11   1   6       81.95       95.38      6.97 o
  12   1   6       52.53       52.84      8.39 o
  13   1   6       18.70       22.77     18.08 o
   0   2   6       97.98       80.34      4.19 o
   1   2   6       25.00       23.13      1.76 o
   2   2   6        0.67        1.28      2.22 o
   3   2   6      111.32      109.80      2.53 o
   4   2   6       26.48       20.10      3.49 o
   5   2   6        2.11        2.14      4.48 o
   6   2   6        0.48        2.22      3.82 o
   7   2   6       19.50       17.34     11.07 o
   8   2   6       17.50       17.36      3.87 o
   9   2   6        6.19        6.86      4.69 o
  10   2   6        3.61       -2.31      5.94 o
  11   2   6        0.92       -0.06      6.01 o
  12   2   6        0.89       -5.68      6.64 o
  13   2   6        1.63       -1.79      7.05 o
   1   3   6      445.18      440.67      4.29 o
   2   3   6     3964.74     3837.39     27.19 o
   3   3   6        6.40        5.29      2.22 o
   4   3   6     1375.43     1394.02     19.27 o
   5   3   6      595.69      600.98      7.39 o
   6   3   6       18.56       15.63      3.32 o
   7   3   6       49.12       62.30      5.95 o
   8   3   6      617.91      636.06      8.94 o
   9   3   6        0.44       -2.92     10.11 o
  10   3   6      336.90      332.52      8.11 o
  11   3   6       97.91      105.49      5.86 o
  12   3   6       15.98       -0.31      7.16 o
  13   3   6        6.37        6.79      7.77 o
   0   4   6     6493.77     6285.06     40.75 o
   1   4   6       86.91       96.78      5.18 o
   2   4   6      988.45      988.16     23.32 o
   3   4   6     2769.35     2708.36     17.40 o
   4   4   6      329.26      335.71      8.23 o
   5   4   6      294.05      313.27      8.32 o
   6   4   6     2673.71     2713.69     27.96 o
   7   4   6       39.23       46.43      5.61 o
   8   4   6      656.66      679.82     13.54 o
   9   4   6      432.56      451.20     12.12 o
  10   4   6       54.07       50.21      7.17 o
  11   4   6      132.72      145.92      9.16 o
  12   4   6      231.56      213.32     10.88 o
   1   5   6      110.32      125.27      6.76 o
   2   5   6     1740.12     1737.33     12.22 o
   3   5   6       29.03       35.02      3.79 o
   4   5   6     3260.88     3259.85     28.26 o
   5   5   6      148.32      149.17      6.67 o
   6   5   6      180.76      178.34      7.18 o
   7   5   6       74.85       79.69      6.34 o
   8   5   6     1085.61     1055.08     16.36 o
   9   5   6       28.48       28.70      6.04 o
  10   5   6      384.60      369.90     11.74 o
  11   5   6       40.03       47.33      7.13 o
  12   5   6       48.65       43.92      8.29 o
   0   6   6      194.48      190.31      6.03 o
   1   6   6       19.13       21.30      3.83 o
   2   6   6      523.15      519.16     12.71 o
   3   6   6        2.77        1.29      3.74 o
   4   6   6        6.23        4.24      6.10 o
   5   6   6       20.07       19.17      4.29 o
   6   6   6      891.01      862.72     13.57 o
   7   6   6        0.92        5.14      4.61 o
   8   6   6       83.40       78.55      6.82 o
   9   6   6        9.33        9.30      5.59 o
  10   6   6       13.34        7.93      9.14 o
  11   6   6        1.84       -8.13      9.33 o
  12   6   6        8.56        1.77      9.10 o
   1   7   6       36.02       36.33      5.97 o
   2   7   6      277.04      274.83      7.87 o
   3   7   6       13.41       12.24      4.84 o
   4   7   6       10.17       16.89      4.09 o
   5   7   6        6.30       12.47      4.21 o
   6   7   6       15.40        1.81      7.16 o
   7   7   6       29.68       20.24      5.31 o
   8   7   6       77.96       83.27      6.86 o
   9   7   6       10.92        2.33      8.81 o
  10   7   6       52.98       61.32      7.20 o
  11   7   6       10.65       16.86      6.70 o
  12   7   6        0.73        6.01      6.49 o
   0   8   6     1258.33     1211.82     14.20 o
   1   8   6        8.62       11.48      2.78 o
   2   8   6      234.77      229.78      9.31 o
   3   8   6      837.31      826.29      8.81 o
   4   8   6       23.43       33.64      4.81 o
   5   8   6       79.29       66.16      6.04 o
   6   8   6      836.59      830.27     14.14 o
   7   8   6        2.02        6.53      7.53 o
   8   8   6      246.59      251.48      9.64 o
   9   8   6      170.38      184.31      9.22 o
  10   8   6       39.62       29.92      7.30 o
  11   8   6       78.15       70.45      8.64 o
  12   8   6      111.01      109.18      9.45 o
   1   9   6      415.42      409.67      8.70 o
   2   9   6     1191.13     1153.48     16.80 o
   3   9   6        0.54        1.84      3.47 o
   4   9   6     1296.27     1253.82     16.03 o
   5   9   6      291.07      290.20      9.02 o
   6   9   6       51.98       48.15      5.97 o
   7   9   6      140.49      160.19      7.83 o
   8   9   6      487.09      484.77     12.63 o
   9   9   6        6.62       -9.50      9.50 o
  10   9   6      359.84      357.73     12.54 o
  11   9   6       67.36       64.95      8.72 o
   0  10   6      924.58      906.80     13.29 o
   1  10   6      146.35      140.09      4.57 o
   2  10   6      197.06      188.76      5.12 o
   3  10   6      156.37      153.47      5.26 o
   4  10   6      198.46      191.48      7.62 o
   5  10   6       34.20       34.00      5.06 o
   6  10   6      233.22      217.97      8.75 o
   7  10   6       39.11       31.73      6.31 o
   8  10   6      149.14      133.50      8.63 o
   9  10   6       50.27       53.96      7.17 o
  10  10   6        0.21        1.66      9.33 o
  11  10   6        3.80        6.57      9.01 o
   1  11   6        8.18        7.56      4.15 o
   2  11   6        0.73        3.18      3.96 o
   3  11   6        5.88        7.10      3.89 o
   4  11   6      123.12      116.41      7.17 o
   5  11   6        7.51       19.64      4.64 o
   6  11   6        4.81       -2.17      7.61 o
   7  11   6       13.46       22.03      5.81 o
   8  11   6      207.67      197.95      9.91 o
   9  11   6        1.82       -9.47      9.90 o
  10  11   6        2.53       10.21      6.84 o
  11  11   6        8.25       14.37      7.30 o
   0  12   6      894.38      900.83     14.40 o
   1  12   6       81.59       84.02      4.49 o
   2  12   6      283.98      300.13      6.49 o
   3  12   6      823.60      811.28     17.70 o
   4  12   6       66.58       68.67      6.62 o
   5  12   6       74.69       66.80      6.64 o
   6  12   6      906.84      882.59     16.02 o
   7  12   6       47.84       45.80      6.91 o
   8  12   6       72.66       76.24      7.90 o
   9  12   6      188.19      203.17      9.90 o
  10  12   6       93.05       75.17      9.29 o
   1  13   6      450.54      428.54      7.78 o
   2  13   6     1142.32     1143.24     13.87 o
   3  13   6        0.01        3.61      4.50 o
   4  13   6      935.09      950.81     16.12 o
   5  13   6      309.85      332.19     10.52 o
   6  13   6        0.80       -8.93      8.93 o
   7  13   6      177.43      174.29      9.18 o
   8  13   6      398.55      391.50     12.58 o
   9  13   6        0.01        5.70      9.74 o
  10  13   6      241.21      224.06     11.81 o
   0  14   6      690.10      702.06     13.56 o
   1  14   6       36.47       33.96      5.74 o
   2  14   6      168.03      174.24      5.98 o
   3  14   6       33.78       36.07      4.25 o
   4  14   6      159.34      190.98      8.30 o
   5  14   6       26.02       21.01      5.90 o
   6  14   6      247.59      250.60     10.25 o
   7  14   6       12.42       -2.63      9.97 o
   8  14   6       71.72       65.75      8.59 o
   9  14   6       22.64       21.66      6.94 o
   1  15   6        7.81       -3.77      5.30 o
   2  15   6        9.36       10.58      4.52 o
   3  15   6        0.10        2.63      4.49 o
   4  15   6        1.25       -8.50      8.50 o
   5  15   6       26.35       26.46      5.96 o
   6  15   6        0.22       -8.54      8.54 o
   7  15   6        1.59        2.81      8.36 o
   8  15   6       12.28        4.76      9.81 o
   0  16   6      526.01      544.73     12.92 o
   1  16   6       28.21       29.13      5.55 o
   2  16   6       18.58       19.06      7.54 o
   3  16   6      234.58      220.14      6.84 o
   4  16   6       81.59       87.86      7.70 o
   5  16   6       19.71       17.83      6.53 o
   6  16   6       78.53       67.98      8.09 o
   7  16   6       14.30       16.41      6.81 o
   8  16   6       47.50       48.92      8.44 o
   1  17   6       72.11       67.88      5.14 o
   2  17   6      406.82      418.91      8.86 o
   3  17   6        0.39       -1.17      7.82 o
   4  17   6       99.53      105.50      8.16 o
   5  17   6       44.22       45.45      7.59 o
   6  17   6        0.06       -3.49     10.07 o
   7  17   6       46.27       36.25      8.40 o
   0  18   6      122.42      133.22      8.47 o
   1  18   6        6.64        5.12      5.67 o
   2  18   6       24.92       27.34      6.09 o
   3  18   6        2.03       -2.25      7.86 o
   4  18   6       33.39       33.87      6.93 o
   5  18   6        6.79        4.11      9.47 o
   6  18   6       38.46       49.87      7.61 o
   1  19   6        0.80        1.17      6.80 o
   2  19   6       17.33       11.30      5.60 o
   3  19   6        0.62       -3.12      6.83 o
   4  19   6        0.27        0.00      9.27 o
   0  20   6      176.22      215.93     10.13 o
   1  20   6        0.93       -1.10      6.54 o
   2  20   6       24.22       26.17     11.21 o
   1   0   7     1895.50     1889.06     13.14 o
   2   0   7      115.25      125.13      6.22 o
   3   0   7       18.36       42.66     16.99 o
   4   0   7      257.47      245.74      7.91 o
   5   0   7     1069.99     1084.82     14.56 o
   6   0   7       15.24       23.74      4.87 o
   7   0   7     1230.71     1320.02     17.63 o
   8   0   7      582.62      555.67     13.02 o
   9   0   7       27.80       30.37      6.56 o
  10   0   7        1.01        9.47      6.21 o
  11   0   7      204.47      207.06     10.35 o
  12   0   7        0.24      -10.11     10.11 o
   0   1   7      460.36      423.86      5.99 o
   1   1   7      495.62      467.80      4.41 o
   2   1   7       38.67       43.04      2.15 o
   3   1   7     1425.57     1369.76     10.13 o
   4   1   7        3.68        1.29      3.98 o
   5   1   7      506.60      490.72      7.23 o
   6   1   7      485.99      466.58      9.85 o
   7   1   7      246.55      251.15      8.69 o
   8   1   7       17.58       22.12      4.14 o
   9   1   7      528.55      531.15      9.34 o
  10   1   7       26.30       23.55      9.71 o
  11   1   7       33.92       39.29      5.13 o
  12   1   7       12.69       11.33      4.97 o
   1   2   7       17.18       18.39      1.96 o
   2   2   7      103.60      103.67      3.65 o
   3   2   7        0.24       -1.54      2.94 o
   4   2   7       81.68       86.88      3.69 o
   5   2   7        5.22        3.23      3.43 o
   6   2   7        0.17       -1.59      4.56 o
   7   2   7        4.14        8.77      3.48 o
   8   2   7       36.57       34.91      4.27 o
   9   2   7        0.06       -1.09      5.77 o
  10   2   7        3.04        5.27      8.61 o
  11   2   7        0.20        7.80      6.11 o
  12   2   7        0.71        1.22     11.82 o
   0   3   7     1895.55     1766.07     35.59 o
   1   3   7      747.40      736.53      5.51 o
   2   3   7      159.85      158.33      3.06 o
   3   3   7     1687.09     1644.90      8.33 o
   4   3   7       27.24       28.54      5.12 o
   5   3   7      482.43      480.38      8.44 o
   6   3   7      902.07      870.19      9.83 o
   7   3   7      186.69      188.17      5.84 o
   8   3   7       88.76       86.58      6.59 o
   9   3   7      553.16      548.30      9.51 o
  10   3   7       37.28       41.37      5.85 o
  11   3   7       55.09       66.76      5.30 o
  12   3   7       39.10       43.07      5.27 o
   1   4   7     1766.63     1756.58     24.80 o
   2   4   7      496.98      493.68      6.87 o
   3   4   7        7.35        8.06      3.06 o
   4   4   7       71.95       70.04      5.67 o
   5   4   7      607.72      615.40     11.64 o
   6   4   7       26.47       33.49      5.27 o
   7   4   7      808.05      832.86     14.58 o
   8   4   7      208.29      199.68      9.22 o
   9   4   7        4.39        0.94      8.76 o
  10   4   7       26.29       26.59      6.79 o
  11   4   7      155.67      163.76      9.68 o
  12   4   7        3.18        0.00     10.70 o
   0   5   7     1059.87     1027.09     13.17 o
   1   5   7      673.50      654.86     10.32 o
   2   5   7        1.01        0.03      3.81 o
   3   5   7     1137.16     1109.25     14.93 o
   4   5   7       42.73       41.72      4.97 o
   5   5   7      160.65      157.81      6.85 o
   6   5   7       52.66       59.01      5.44 o
   7   5   7       52.58       56.61      6.44 o
   8   5   7       73.50       78.97      7.16 o
   9   5   7      369.68      386.85     11.96 o
  10   5   7        0.60        2.57      8.44 o
  11   5   7      116.09      124.45      9.03 o
  12   5   7       68.41       58.84      8.56 o
   1   6   7      110.33      117.37      8.90 o
   2   6   7      124.15      128.39      4.17 o
   3   6   7       27.07       27.86      6.64 o
   4   6   7        8.26       -3.07      6.46 o
   5   6   7       32.50       25.60      5.20 o
   6   6   7        8.13       11.84      4.71 o
   7   6   7        0.95       -0.41      6.93 o
   8   6   7       19.91       16.94      5.79 o
   9   6   7        6.38        0.99      8.50 o
  10   6   7       30.50       20.72      6.70 o
  11   6   7       20.18       13.84      7.40 o
   0   7   7      200.82      183.32      6.65 o
   1   7   7      189.33      182.86      5.88 o
   2   7   7        1.61        2.25      4.11 o
   3   7   7      415.86      412.22      6.69 o
   4   7   7       40.69       33.99      5.19 o
   5   7   7      261.30      265.84      8.29 o
   6   7   7      151.12      135.89      7.53 o
   7   7   7       28.54       28.34      5.64 o
   8   7   7       41.35       38.89      6.44 o
   9   7   7      201.04      195.03     10.09 o
  10   7   7        2.30        4.33      6.24 o
  11   7   7       38.78       43.16      7.43 o
   1   8   7     1008.84     1028.96     10.05 o
   2   8   7       96.89      104.18      5.37 o
   3   8   7        0.01        0.93      4.27 o
   4   8   7        1.21       -5.91      6.67 o
   5   8   7      362.98      374.24     10.10 o
   6   8   7       37.53       36.55      5.76 o
   7   8   7      574.46      594.74     13.35 o
   8   8   7       27.48       17.44      6.26 o
   9   8   7       15.44       23.13      6.60 o
  10   8   7       14.28        5.00      9.76 o
  11   8   7       76.70       77.15      8.42 o
   0   9   7      462.11      456.42     10.30 o
   1   9   7      438.48      437.68      7.20 o
   2   9   7       31.92       28.46      5.49 o
   3   9   7     1324.49     1323.08     15.41 o
   4   9   7       29.21       30.02      5.59 o
   5   9   7      309.30      297.47      9.81 o
   6   9   7      145.33      148.79      7.87 o
   7   9   7      130.50      135.02      8.07 o
   8   9   7       43.12       39.16      6.69 o
   9   9   7      427.32      455.84     13.44 o
  10   9   7        1.27       -4.03      9.63 o
  11   9   7       89.29      101.35      9.32 o
   1  10   7      223.88      208.26      5.56 o
   2  10   7       17.98       17.92      3.51 o
   3  10   7       10.06       12.40      8.01 o
   4  10   7      130.64      129.68      7.19 o
   5  10   7      263.76      268.14      9.36 o
   6  10   7        5.82        9.63      5.40 o
   7  10   7      120.59      115.59      8.22 o
   8  10   7       37.51       34.40      6.83 o
   9  10   7        4.14       -1.10      9.81 o
  10  10   7        9.68       -8.23     10.44 o
   0  11   7      671.68      640.43     12.83 o
   1  11   7      231.54      219.18      6.09 o
   2  11   7        0.39        5.37      4.76 o
   3  11   7      237.49      234.53      6.25 o
   4  11   7        8.57        7.44      5.29 o
   5  11   7       40.24       46.15      6.43 o
   6  11   7       21.97       29.64      5.99 o
   7  11   7        0.34        7.50      8.87 o
   8  11   7       65.37       64.47      7.73 o
   9  11   7       81.04       87.53      8.22 o
  10  11   7       11.12       13.23      6.93 o
   1  12   7     1162.85     1167.96     12.09 o
   2  12   7      609.94      591.44     12.68 o
   3  12   7        5.31        1.63      5.64 o
   4  12   7      128.71      135.30      7.82 o
   5  12   7      459.97      444.77     12.24 o
   6  12   7       13.54        5.81      9.19 o
   7  12   7      490.09      493.51     13.55 o
   8  12   7       77.54       73.55      8.86 o
   9  12   7       19.30       31.09      7.33 o
   0  13   7      764.53      781.33     14.85 o
   1  13   7      359.92      351.96     10.08 o
   2  13   7      158.83      167.87      6.13 o
   3  13   7     1247.39     1261.50     13.30 o
   4  13   7       89.48       87.92      7.90 o
   5  13   7      307.39      297.31     10.88 o
   6  13   7      372.42      378.01     12.23 o
   7  13   7      102.97      104.21      8.34 o
   8  13   7       83.21       74.41      9.09 o
   9  13   7      401.82      396.35     14.37 o
   1  14   7      233.19      239.36      7.20 o
   2  14   7       63.10       67.03      4.90 o
   3  14   7        7.51       10.15      4.88 o
   4  14   7      185.92      186.95      9.35 o
   5  14   7      180.58      172.65      9.15 o
   6  14   7        0.61       -2.66      9.13 o
   7  14   7      138.22      135.44      9.32 o
   8  14   7       34.96       26.03      7.76 o
   0  15   7       90.78       89.96      7.53 o
   1  15   7       33.18       30.27      4.48 o
   2  15   7        0.16       -5.96      5.96 o
   3  15   7       62.50       68.52      5.14 o
   4  15   7        0.02       -5.24      7.96 o
   5  15   7       24.90       21.51      6.87 o
   6  15   7       32.52       22.47      7.14 o
   7  15   7       11.49       15.53      6.84 o
   8  15   7        3.10       21.40      6.87 o
   1  16   7      314.38      313.08      7.86 o
   2  16   7       41.64       51.81      4.88 o
   3  16   7       12.82       12.75      4.68 o
   4  16   7      122.61      125.26      9.03 o
   5  16   7      211.63      206.68     10.38 o
   6  16   7        9.17       11.07      6.79 o
   7  16   7      267.06      278.94     11.78 o
   0  17   7       32.33       28.26      7.00 o
   1  17   7       65.13       68.30      5.33 o
   2  17   7       68.32       78.74      5.47 o
   3  17   7      442.17      457.52      9.46 o
   4  17   7        0.08       11.17      6.67 o
   5  17   7      210.84      228.13     11.02 o
   6  17   7      144.81      153.95     10.25 o
   1  18   7      144.06      150.47      9.95 o
   2  18   7        2.47        1.35      4.58 o
   3  18   7        9.56       15.55      4.67 o
   4  18   7       57.67       80.89      7.84 o
   0  19   7        6.26       15.57      6.50 o
   1  19   7        0.04        7.57     11.11 o
   2  19   7        0.16       -3.70     11.54 o
   0   0   8       91.58      103.27      6.50 o
   1   0   8     2395.49     2358.22     18.23 o
   2   0   8        8.56        5.48      4.72 o
   3   0   8     2468.63     2541.06     22.79 o
   4   0   8       41.85       41.60      5.46 o
   5   0   8      634.44      601.51     12.50 o
   6   0   8        0.20       -1.19      8.17 o
   7   0   8      136.32      146.64      8.37 o
   8   0   8        2.67        1.84      8.26 o
   9   0   8      808.49      845.16     16.74 o
  10   0   8        4.24       22.11      6.46 o
  11   0   8      334.85      350.98     12.84 o
   1   1   8     2360.72     2260.09     34.13 o
   2   1   8       50.55       48.17      2.57 o
   3   1   8       15.55       16.28      2.35 o
   4   1   8       65.12       65.98      3.84 o
   5   1   8      569.41      577.74      8.26 o
   6   1   8        1.69        3.61      5.05 o
   7   1   8      979.90      963.95     11.36 o
   8   1   8       57.96       60.76      4.85 o
   9   1   8       67.15       60.50      5.33 o
  10   1   8        3.44        7.23     14.14 o
  11   1   8       99.24      101.09      6.37 o
   0   2   8      214.69      203.94      5.08 o
   1   2   8        0.12        5.04      2.38 o
   2   2   8       28.79       29.51      2.28 o
   3   2   8       14.10       10.76      2.75 o
   4   2   8       59.64       59.45      3.75 o
   5   2   8       18.78       18.16      3.90 o
   6   2   8       50.33       55.92      7.09 o
   7   2   8        1.43       -2.75      5.80 o
   8   2   8        0.89       -4.81      6.25 o
   9   2   8        7.40        7.30      5.21 o
  10   2   8        6.08       10.53      4.48 o
  11   2   8        7.68       12.11     17.11 o
   1   3   8     1519.92     1497.50     13.14 o
   2   3   8       17.53       17.25      2.58 o
   3   3   8       12.70       13.73      2.43 o
   4   3   8        1.00        3.12      5.21 o
   5   3   8      423.50      427.53     10.01 o
   6   3   8       17.48       23.11      3.76 o
   7   3   8      677.86      666.43      9.81 o
   8   3   8        5.07        7.74      5.92 o
   9   3   8        5.41        2.97      9.09 o
  10   3   8        0.19        1.81      6.27 o
  11   3   8       53.42       59.21      5.64 o
   0   4   8        0.37       12.17      4.63 o
   1   4   8     1048.52     1041.14     17.55 o
   2   4   8       16.99       16.30      3.44 o
   3   4   8     1762.11     1778.31     24.62 o
   4   4   8        0.78        4.03      6.53 o
   5   4   8      929.02      912.46     14.90 o
   6   4   8        2.00        2.06      7.94 o
   7   4   8      258.17      269.76      9.91 o
   8   4   8        0.01        9.50      5.87 o
   9   4   8      694.93      726.29     15.77 o
  10   4   8        7.26        4.41      9.69 o
  11   4   8      150.44      143.25     10.05 o
   1   5   8     1626.69     1581.27     12.45 o
   2   5   8      225.11      203.18      5.39 o
   3   5   8      128.25      120.16      4.52 o
   4   5   8       14.86       19.63      4.94 o
   5   5   8      907.87      909.10     15.09 o
   6   5   8        2.22        0.00      5.53 o
   7   5   8     1395.61     1359.14     19.37 o
   8   5   8       34.14       43.66      6.44 o
   9   5   8        4.99       -4.63      9.54 o
  10   5   8       22.30       21.64      6.44 o
  11   5   8       90.18       97.69      8.74 o
   0   6   8       28.66       32.23      4.49 o
   1   6   8        0.07       -4.85      7.33 o
   2   6   8        1.49        5.42      3.56 o
   3   6   8      408.28      412.26      7.13 o
   4   6   8       14.72        5.01      7.39 o
   5   6   8      294.10      264.43      9.57 o
   6   6   8        2.96        2.59      7.97 o
   7   6   8       37.88       33.56      6.74 o
   8   6   8        0.43        6.90      8.40 o
   9   6   8      103.78      114.81      8.12 o
  10   6   8        0.00        1.14      9.00 o
  11   6   8       16.03        4.63      7.60 o
   1   7   8      248.95      249.48      6.86 o
   2   7   8      255.50      243.96     12.81 o
   3   7   8       18.74       20.83      3.51 o
   4   7   8      155.34      144.94      7.37 o
   5   7   8       27.29       20.03      5.91 o
   6   7   8        0.80        6.63      7.70 o
   7   7   8      169.20      171.96      9.23 o
   8   7   8      100.19      101.82      8.10 o
   9   7   8        0.32        4.33      8.93 o
  10   7   8       18.22       16.30      7.07 o
   0   8   8      287.37      282.20      8.59 o
   1   8   8      444.61      432.95      7.63 o
   2   8   8        9.87        2.10      5.29 o
   3   8   8      711.11      755.74      9.74 o
   4   8   8       50.22       52.33      6.06 o
   5   8   8      439.47      439.29     11.54 o
   6   8   8       46.19       41.38      6.97 o
   7   8   8      150.32      148.27      8.65 o
   8   8   8        5.37       24.13      6.43 o
   9   8   8      399.41      422.35     13.37 o
  10   8   8       14.08       19.04      7.13 o
   1   9   8     1285.19     1265.62     20.72 o
   2   9   8       81.89       76.32      4.66 o
   3   9   8        9.18        7.03      5.25 o
   4   9   8       21.99       23.21      5.51 o
   5   9   8      662.56      649.24     14.27 o
   6   9   8        0.13       -8.59      8.59 o
   7   9   8      798.42      821.49     16.57 o
   8   9   8       14.76        2.69      9.37 o
   9   9   8       11.70      -10.33     10.51 o
  10   9   8        9.48        1.23     11.10 o
   0  10   8        9.87       15.51      5.33 o
   1  10   8      138.24      136.33      5.21 o
   2  10   8        2.14       -5.64      5.64 o
   3  10   8      541.54      540.21      8.72 o
   4  10   8        1.08       -3.56      7.60 o
   5  10   8       62.31       55.75      6.94 o
   6  10   8        0.86       -3.91      8.27 o
   7  10   8        2.70        8.80      8.94 o
   8  10   8        0.06       -9.49      9.49 o
   9  10   8      117.81      128.53      9.49 o
   1  11   8       16.24       19.97      4.06 o
   2  11   8       91.20       94.46      5.01 o
   3  11   8       17.02       17.47      4.09 o
   4  11   8        1.84        0.00      7.86 o
   5  11   8       28.15       36.09      6.23 o
   6  11   8        2.07       -3.07      8.50 o
   7  11   8      114.68      103.01      8.60 o
   8  11   8        6.06        7.46      6.79 o
   9  11   8       36.14       30.93      7.71 o
   0  12   8        0.30       -2.73      8.10 o
   1  12   8      167.66      177.09      6.12 o
   2  12   8       10.06       13.36      5.96 o
   3  12   8      462.81      480.07      8.89 o
   4  12   8        1.43        6.26      8.26 o
   5  12   8      263.40      245.19     10.41 o
   6  12   8       13.20       11.80      6.69 o
   7  12   8      172.08      184.88     10.36 o
   8  12   8        2.76        9.94     10.00 o
   1  13   8      731.27      748.01     17.79 o
   2  13   8        7.04       13.95      4.40 o
   3  13   8        0.62       -4.33      5.90 o
   4  13   8        2.01       21.03      6.46 o
   5  13   8      465.89      481.35     13.47 o
   6  13   8        1.64        7.80      9.19 o
   7  13   8      396.81      371.06     13.03 o
   8  13   8        0.48        6.69      9.39 o
   0  14   8        2.75        1.01      7.93 o
   1  14   8       61.18       50.96      5.04 o
   2  14   8        2.52       -3.47      5.02 o
   3  14   8      338.12      345.52      8.26 o
   4  14   8        0.04       -8.87      8.87 o
   5  14   8       43.34       50.13      7.21 o
   6  14   8        4.47       -7.43      9.59 o
   7  14   8        9.61       10.19      6.94 o
   1  15   8       10.56       17.30      4.13 o
   2  15   8        2.82        1.47     10.65 o
   3  15   8        4.21        1.38      6.63 o
   4  15   8        0.17       -8.76      8.76 o
   5  15   8        0.05        3.51      9.40 o
   6  15   8        3.03       -2.44      9.71 o
   0  16   8        1.11       -1.64      8.40 o
   1  16   8      151.00      148.79      7.12 o
   2  16   8        2.83        0.62      6.04 o
   3  16   8      158.34      163.69      6.88 o
   4  16   8        0.14        2.31      8.71 o
   5  16   8       20.96       15.56      7.29 o
   1  17   8      311.32      317.01      8.44 o
   2  17   8       18.47       21.38      4.90 o
   3  17   8       10.33        9.07      6.36 o
   4  17   8       49.85       53.60      8.09 o
   0  18   8       41.34       44.23      7.40 o
   1  18   8       32.85       36.34      5.48 o
   2  18   8       19.93       36.23      4.84 o
   1   0   9      470.06      474.72      7.68 o
   2   0   9      466.41      469.87      9.50 o
   3   0   9      125.45      126.50      4.97 o
   4   0   9      201.47      228.60      8.52 o
   5   0   9      703.96      697.74     13.99 o
   6   0   9       38.03       36.26      6.47 o
   7   0   9      522.86      511.56     13.66 o
   8   0   9      297.78      314.02     11.45 o
   9   0   9        4.50        4.09      6.27 o
  10   0   9       68.82       62.02      8.49 o
   0   1   9      771.19      739.99     16.68 o
   1   1   9        1.71        4.27      2.67 o
   2   1   9       49.37       53.55      3.78 o
   3   1   9      186.89      181.09      3.80 o
   4   1   9       21.01       15.11     11.32 o
   5   1   9      108.38      104.18      7.00 o
   6   1   9      350.13      349.14      8.54 o
   7   1   9       82.09       75.27      7.78 o
   8   1   9       67.20       70.76      5.28 o
   9   1   9       68.40       68.86      9.65 o
  10   1   9       15.24       16.00      5.81 o
   1   2   9        0.36        1.01      3.28 o
   2   2   9       92.88       88.46      3.02 o
   3   2   9        3.54        1.27      3.34 o
   4   2   9       76.22       72.38      4.22 o
   5   2   9        0.03       -3.26      5.28 o
   6   2   9        4.02        0.70      5.42 o
   7   2   9        1.89       -3.84      5.86 o
   8   2   9       29.55       37.20      4.72 o
   9   2   9        0.45        0.81      5.91 o
  10   2   9        6.42        3.13      7.70 o
   0   3   9      239.42      226.47     10.47 o
   1   3   9       15.88       16.00      2.68 o
   2   3   9        0.18       -0.80      3.01 o
   3   3   9      202.12      196.11      4.01 o
   4   3   9        5.53        7.95      3.54 o
   5   3   9      103.26      109.58      5.09 o
   6   3   9       79.80       89.00      9.49 o
   7   3   9       37.46       30.82      5.84 o
   8   3   9       41.44       38.00      5.28 o
   9   3   9       64.46       68.12      5.27 o
  10   3   9        0.03       -8.59      8.59 o
   1   4   9      894.18      875.51     10.34 o
   2   4   9      617.00      629.61      8.92 o
   3   4   9        1.10        3.36      5.02 o
   4   4   9      232.73      239.24      9.08 o
   5   4   9      543.83      566.88     12.81 o
   6   4   9       13.77        5.06      8.86 o
   7   4   9      395.20      391.48     11.93 o
   8   4   9      315.40      325.35     11.90 o
   9   4   9       17.56       19.56      6.90 o
  10   4   9       78.16       81.78      8.57 o
   0   5   9     1005.42      965.19     15.28 o
   1   5   9      270.70      251.65      8.26 o
   2   5   9       96.54       95.57      4.66 o
   3   5   9      372.57      381.55      7.50 o
   4   5   9      104.20      100.50      7.26 o
   5   5   9       10.00        0.87      8.40 o
   6   5   9      448.82      438.48     12.42 o
   7   5   9       11.73        6.87      9.26 o
   8   5   9       59.12       61.69      8.09 o
   9   5   9       99.77       93.42      8.76 o
  10   5   9       31.30       45.26      7.41 o
   1   6   9       43.47       46.82      4.13 o
   2   6   9       16.70       10.28      5.56 o
   3   6   9       84.30       76.53      8.89 o
   4   6   9       23.40       23.81      5.47 o
   5   6   9        0.22       -8.30      8.30 o
   6   6   9        3.67       10.99      5.96 o
   7   6   9        2.57        7.84      6.41 o
   8   6   9        3.53       10.51      6.46 o
   9   6   9        4.26       -9.79     10.19 o
  10   6   9        8.12       13.87      6.77 o
   0   7   9      794.35      754.20     14.16 o
   1   7   9        5.08       10.26      7.37 o
   2   7   9       44.59       42.57      7.49 o
   3   7   9      123.37      131.71      5.66 o
   4   7   9       25.05       21.33      6.01 o
   5   7   9       74.57       80.37      7.10 o
   6   7   9      309.14      306.48     11.11 o
   7   7   9       14.19       26.90      6.56 o
   8   7   9       45.47       42.35      7.84 o
   9   7   9       24.79       22.87      7.00 o
   1   8   9      733.83      719.08     16.67 o
   2   8   9      834.06      822.92     32.79 o
   3   8   9        0.87        6.01      5.05 o
   4   8   9      476.44      484.98     12.73 o
   5   8   9      395.18      403.71     12.07 o
   6   8   9        6.35       -2.01      9.26 o
   7   8   9      303.67      306.04     11.84 o
   8   8   9      389.16      383.11     13.23 o
   9   8   9       27.34       23.69      7.53 o
   0   9   9      632.58      619.38     13.50 o
   1   9   9      128.87      142.27      9.87 o
   2   9   9      120.14      115.68      5.69 o
   3   9   9      409.31      413.55      8.44 o
   4   9   9       60.71       66.09      6.84 o
   5   9   9       81.81       83.04      8.30 o
   6   9   9      369.59      355.47     12.03 o
   7   9   9       30.59       38.23      7.47 o
   8   9   9       69.79       80.11      8.26 o
   9   9   9      122.99      114.86      9.83 o
   1  10   9        5.15        0.67      9.16 o
   2  10   9        6.27       -6.24      6.24 o
   3  10   9        5.23        2.87      5.64 o
   4  10   9       38.84       44.46      6.31 o
   5  10   9       23.75       16.61      6.70 o
   6  10   9        0.24        5.36      6.33 o
   7  10   9       22.33       29.29      7.11 o
   8  10   9        2.15        4.76      6.71 o
   0  11   9      182.20      180.35      9.06 o
   1  11   9       92.29       85.83      5.39 o
   2  11   9        1.88       -4.69      5.67 o
   3  11   9       92.08       96.07      5.50 o
   4  11   9        0.51       -8.20      8.20 o
   5  11   9        0.60       -8.01      9.30 o
   6  11   9       61.23       66.45      7.44 o
   7  11   9        2.39        4.10      9.76 o
   8  11   9       11.82       13.30      7.66 o
   1  12   9      597.60      601.48     10.16 o
   2  12   9      134.12      139.88     10.90 o
   3  12   9        1.91       -3.28      5.25 o
   4  12   9       86.83       91.42      7.69 o
   5  12   9      228.45      244.84     10.82 o
   6  12   9       13.44       13.96      6.99 o
   7  12   9      206.21      228.01     10.66 o
   0  13   9      180.91      169.34      9.69 o
   1  13   9      107.59      113.96      6.04 o
   2  13   9       43.72       44.19      4.92 o
   3  13   9      405.02      408.42     15.67 o
   4  13   9       13.36      -10.07     10.43 o
   5  13   9      134.73      142.73      9.45 o
   6  13   9      116.05      109.43      9.30 o
   1  14   9       58.32       67.86      5.28 o
   2  14   9       39.79       37.52      4.98 o
   3  14   9        4.75        1.99      6.92 o
   4  14   9       54.79       54.81      7.47 o
   5  14   9       42.29       67.30      7.14 o
   6  14   9        0.02        9.86      6.93 o
   0  15   9        9.77        1.73      9.84 o
   1  15   9        0.01        9.97      4.86 o
   2  15   9        0.68        2.03      6.21 o
   3  15   9        2.77        7.96      4.55 o
   4  15   9        6.36       -1.23     10.34 o
   1  16   9      111.95      112.59      6.34 o
   2  16   9       94.15       97.30      9.29 o
   3  16   9       25.75       25.45     15.08 o
   0   0  10     2247.25     2152.94     23.12 o
   1   0  10        5.57        2.51      6.01 o
   2   0  10      460.27      455.14      8.28 o
   3   0  10      132.90      133.22     10.39 o
   4   0  10      230.12      243.56      9.62 o
   5   0  10        1.06        5.67      8.11 o
   6   0  10      875.84      910.34     17.13 o
   7   0  10       42.92       34.43      7.39 o
   8   0  10      339.80      346.43     12.27 o
   9   0  10        6.96       16.06      6.71 o
   1   1  10       59.87       60.92      3.17 o
   2   1  10      663.47      648.06      6.64 o
   3   1  10        0.11       -3.81      3.81 o
   4   1  10      475.68      476.38     11.11 o
   5   1  10       28.08       30.92      4.62 o
   6   1  10        7.47        2.92      6.61 o
   7   1  10        2.18        3.98      6.11 o
   8   1  10      128.73      117.85      6.36 o
   9   1  10       35.99       36.83     11.04 o
   0   2  10      156.96      143.02      5.60 o
   1   2  10        1.33       -4.17      4.17 o
   2   2  10       32.21       27.11      2.98 o
   3   2  10        4.47        4.85      3.05 o
   4   2  10       24.96       24.31      5.19 o
   5   2  10        7.03        2.78      5.81 o
   6   2  10       61.14       62.55      6.57 o
   7   2  10        0.90        4.00      6.28 o
   8   2  10       10.37        2.27      7.77 o
   9   2  10        3.67        7.30      5.52 o
   1   3  10       21.39       17.56      2.87 o
   2   3  10       96.76      103.39      3.95 o
   3   3  10        0.07       -3.92      3.92 o
   4   3  10      111.59      110.10      5.29 o
   5   3  10       29.91       32.23      4.53 o
   6   3  10        2.33       -3.46      6.50 o
   7   3  10        0.91        3.56      5.18 o
   8   3  10       33.54       29.33      5.22 o
   9   3  10       17.41       19.82      5.01 o
   0   4  10     1550.93     1476.29     19.81 o
   1   4  10        2.63        2.46      5.69 o
   2   4  10      472.56      465.42      8.48 o
   3   4  10      202.03      197.96     12.32 o
   4   4  10      177.06      199.18      9.00 o
   5   4  10       18.96        8.04      6.93 o
   6   4  10     1032.71     1028.65     18.63 o
   7   4  10        0.12       -8.64      9.49 o
   8   4  10      232.13      223.89     11.35 o
   9   4  10       17.21       27.60      7.61 o
   1   5  10       73.78       83.13      7.10 o
   2   5  10      627.09      611.90     12.12 o
   3   5  10       50.64       50.15      7.62 o
   4   5  10      878.57      854.32     16.18 o
   5   5  10      139.50      139.28      8.65 o
   6   5  10        8.92       16.94      6.71 o
   7   5  10       65.79       49.52      8.03 o
   8   5  10      333.89      308.35     12.55 o
   9   5  10        0.38        9.44      7.16 o
   0   6  10       63.34       55.78      6.69 o
   1   6  10        0.17       -5.64      5.64 o
   2   6  10       59.03       60.70      4.70 o
   3   6  10       38.29       42.56      5.96 o
   4   6  10        3.21       -4.86      8.69 o
   5   6  10       71.96       79.36      7.66 o
   6   6  10      108.51       99.83      8.82 o
   7   6  10       19.16       29.00      6.31 o
   8   6  10       22.08       31.86      6.97 o
   1   7  10        1.39       -2.70      9.94 o
   2   7  10      206.28      208.37      6.53 o
   3   7  10        0.06        2.37      5.84 o
   4   7  10      118.00      129.65      8.27 o
   5   7  10       16.37       12.91      6.59 o
   6   7  10        4.05       -2.16     10.37 o
   7   7  10        5.26        1.70      9.80 o
   8   7  10       65.72       69.07      8.50 o
   0   8  10     1387.59     1322.32     19.82 o
   1   8  10        6.99        6.34      6.94 o
   2   8  10      346.79      340.05      8.08 o
   3   8  10       83.18      105.50      5.71 o
   4   8  10      208.03      217.80     10.09 o
   5   8  10        9.89        2.66     10.31 o
   6   8  10      849.22      848.18     17.90 o
   7   8  10        0.68        8.76      9.96 o
   8   8  10      153.62      139.75     10.13 o
   1   9  10       22.98       34.76      4.65 o
   2   9  10      548.41      549.53      9.93 o
   3   9  10        7.71        4.92      6.28 o
   4   9  10      531.45      552.31     14.46 o
   5   9  10       27.05       45.84      7.49 o
   6   9  10        8.52        2.29     10.19 o
   7   9  10       21.09       24.94      7.71 o
   0  10  10      164.19      161.81      8.89 o
   1  10  10       20.95        6.40     10.45 o
   2  10  10       28.76       22.39      6.92 o
   3  10  10        1.63        4.26      5.79 o
   4  10  10       16.12        4.34     10.07 o
   5  10  10        3.03       -6.19      9.36 o
   6  10  10       41.51       44.53      7.67 o
   7  10  10        1.85        5.53      9.91 o
   1  11  10        2.66        1.61      6.24 o
   2  11  10        0.14        3.75      4.72 o
   3  11  10       21.87       27.44      4.59 o
   4  11  10       19.85       18.69      6.86 o
   5  11  10       33.03       33.39      7.14 o
   6  11  10        1.25       -2.44     10.49 o
   0  12  10      199.05      218.38     10.21 o
   1  12  10       15.69        9.86      5.34 o
   2  12  10       81.43       74.53      5.64 o
   3  12  10       20.90       20.41      4.90 o
   4  12  10       23.95       26.27      7.21 o
   5  12  10        6.49       12.83      6.70 o
   1  13  10        7.37        2.59      7.30 o
   2  13  10      173.65      200.57     17.24 o
   3  13  10        0.31       -2.06     17.71 o
   4  13  10      190.34      213.42     11.08 o
   0  14  10      119.61      133.72      9.47 o
   1  14  10       19.48       24.03      5.03 o
   2  14  10       26.99       24.80     12.75 o
   3  14  10        5.87        9.64      5.45 o
   1   0  11      343.15      340.35      9.44 o
   2   0  11      130.92      154.90      6.02 o
   3   0  11        4.14        0.23      6.24 o
   4   0  11      597.77      615.35     14.94 o
   5   0  11      153.80      171.04      9.73 o
   6   0  11        0.03        4.99     10.01 o
   7   0  11      125.09      111.79      9.27 o
   8   0  11      127.56      123.16     10.23 o
   0   1  11      170.08      168.34      6.37 o
   1   1  11       48.03       36.91      3.28 o
   2   1  11      195.90      202.26      5.14 o
   3   1  11       67.75       64.40      4.68 o
   4   1  11       83.04       74.82      5.61 o
   5   1  11       10.73        8.89      5.38 o
   6   1  11      289.78      277.22      8.21 o
   7   1  11       13.18       11.41      5.10 o
   8   1  11       40.63       36.41      5.46 o
   1   2  11        1.24        3.57      3.44 o
   2   2  11       36.51       33.07      3.91 o
   3   2  11        1.03        3.57      3.52 o
   4   2  11       12.91       12.09      5.13 o
   5   2  11        0.40       -5.49      6.40 o
   6   2  11        1.92       -3.04      6.86 o
   7   2  11        0.07       -7.05      7.05 o
   8   2  11       12.72       11.76      5.16 o
   0   3  11       57.89       62.63      5.06 o
   1   3  11       35.16       34.32      4.16 o
   2   3  11      114.78      114.89      4.00 o
   3   3  11       39.98       49.26      3.41 o
   4   3  11       34.99       33.66      4.90 o
   5   3  11        3.53        0.13      6.42 o
   6   3  11      112.66      119.92     10.90 o
   7   3  11       14.28        8.10      5.94 o
   1   4  11      119.44      116.07     12.18 o
   2   4  11      334.65      342.78     16.72 o
   3   4  11        1.05        0.03      6.24 o
   4   4  11      407.73      426.75     13.03 o
   5   4  11       74.97       87.47      8.22 o
   6   4  11        0.62        8.53      9.40 o
   7   4  11       74.33       67.74      8.89 o
   0   5  11      565.90      565.77     13.59 o
   1   5  11        0.39       11.72      3.83 o
   2   5  11      104.58       99.17      5.46 o
   3   5  11       13.87       18.04      4.86 o
   4   5  11      187.21      183.76      9.62 o
   5   5  11       19.99       19.37      6.87 o
   6   5  11      174.78      152.56      9.69 o
   7   5  11        9.10        9.54      9.87 o
   1   6  11        1.87        0.82      6.36 o
   2   6  11       51.24       60.74      5.01 o
   3   6  11        5.33        6.37      5.15 o
   4   6  11        3.20       -2.17      9.14 o
   5   6  11        0.71        4.50      9.17 o
   6   6  11        0.81        3.51      9.84 o
   7   6  11        1.03        4.30     10.21 o
   0   7  11      227.30      214.44      9.91 o
   1   7  11        4.67       -6.79      6.79 o
   2   7  11      190.71      198.31      6.87 o
   3   7  11        1.42        9.29      5.09 o
   4   7  11       84.81       94.93      8.50 o
   5   7  11        1.18       -4.01     10.00 o
   6   7  11      212.71      206.45     11.28 o
   1   8  11       55.79       56.44      5.53 o
   2   8  11      500.58      489.75     13.86 o
   3   8  11        3.92        8.70      8.16 o
   4   8  11      526.27      528.44     14.96 o
   5   8  11       42.36       37.32      8.09 o
   6   8  11        0.03        7.94      7.11 o
   0   9  11      444.03      445.09     13.69 o
   1   9  11       15.60        7.75      7.32 o
   2   9  11      142.66      137.58      6.67 o
   3   9  11       64.57       68.19      5.80 o
   4   9  11       95.24       94.08      9.20 o
   5   9  11       24.17       19.67      8.01 o
   1  10  11       33.92       37.39      5.04 o
   2  10  11       15.57       19.08      8.99 o
   3  10  11        1.26        2.95      6.37 o
   4  10  11       34.91       30.84      7.63 o
   5  10  11       19.11        8.66     10.63 o
   0  11  11      112.81      109.07      8.96 o
   1  11  11        2.94        0.53      6.75 o
   2  11  11       33.13       31.03      5.34 o
   3  11  11        1.93        7.17     14.57 o
   4  11  11       44.17       47.60      7.71 o
   1  12  11       43.88       42.78      5.66 o
   2  12  11      196.26      211.96      7.53 o
   0   0  12      367.91      339.96     12.80 o
   1   0  12       94.97       96.85      6.32 o
   2   0  12       59.99       72.37     13.53 o
   3   0  12      767.53      738.39     12.18 o
   4   0  12       72.78       93.61      8.86 o
   5   0  12      104.45      100.32      9.46 o
   6   0  12       50.75       49.83      8.73 o
   1   1  12      311.12      297.00      5.69 o
   2   1  12      207.04      200.34      5.31 o
   3   1  12        2.93        4.77      5.04 o
   4   1  12      115.57      118.01      6.45 o
   5   1  12      251.92      240.21     11.31 o
   6   1  12        7.51       12.28      5.84 o
   0   2  12       29.32       27.84      4.90 o
   1   2  12        0.62       -4.94      4.94 o
   2   2  12        9.37        4.72      4.30 o
   3   2  12        0.13        1.34      4.11 o
   4   2  12        2.69       -0.31      6.65 o
   5   2  12        0.85        3.83      6.42 o
   6   2  12       18.99       24.51      5.04 o
   1   3  12      189.73      182.86      4.94 o
   2   3  12       44.96       46.48      5.80 o
   3   3  12        3.97        5.73      3.92 o
   4   3  12       29.92       28.94      5.31 o
   5   3  12      202.93      196.81     20.08 o
   0   4  12      127.80      143.71      9.42 o
   1   4  12       29.27       33.87      5.03 o
   2   4  12       74.06       65.84      8.00 o
   3   4  12      400.97      406.79     11.18 o
   4   4  12       30.77       33.76      8.04 o
   5   4  12       74.09       72.17      9.27 o
   1   5  12      159.51      151.53      6.61 o
   2   5  12       78.97       80.32      5.97 o
   3   5  12        7.00       -5.42      7.61 o
   4   5  12      239.20      222.93     10.63 o
   5   5  12      122.59      128.21      9.92 o
   0   6  12        3.65        3.40      8.46 o
   1   6  12        7.10        4.93      5.15 o
   2   6  12       25.07       13.84      7.91 o
   3   6  12       11.74        2.49      6.94 o
   4   6  12        1.09        7.24     10.26 o
   1   7  12       39.92       28.92      5.38 o
   2   7  12       52.25       57.00      5.66 o
   3   7  12        2.22        5.31      6.36 o
   4   7  12       24.38       26.43      7.61 o
   0   8  12      103.00      127.11      9.03 o
   1   8  12       21.24       22.90      5.27 o
   2   8  12       55.21       38.44      9.82 o
   3   8  12      227.68      238.25      8.00 o
   1   9  12      242.20      244.41      8.10 o
   2   9  12       88.34       97.12      6.69 o
   1   0  13      335.32      337.78      9.37 o
   2   0  13        2.19        2.39      6.74 o
   0   1  13        2.25        0.34      6.96 o
   1   1  13       34.79       35.41      3.87 o
   2   1  13        2.02        2.12      4.31 o
   1   2  13        0.58        1.37      4.83 o
   2   2  13        1.37        4.26      4.28 o
   0   3  13        6.20        3.12      5.69 o
   1   3  13       36.63       35.52      3.99 o
   2   3  13        6.37        4.63      4.67 o
   1   4  13      225.52      221.18      8.09 o
 
